# Supplementary material for: The Consequence of the Presence of Ribonucleotide for ds-DNA’s Electronic Properties: Preliminary Theoretical Studies
Source: Cells. 2025 Jun 11;14(12):881. doi: 10.3390/cells14120881 (PMC12190494; doi:10.3390/cells14120881)
Supplement: Supplementary file 1 [file cells-14-00881-s001.zip]

Archive with 13 entries (13 files):
- IM-R-DNA_Anion.pdb
- IM-R-DNA_Cation.pdb
- IM-R-DNA_Neutral.pdb
- R-DNA_Anion.pdb
- R-DNA_Cation.pdb
- R-DNA_Neutral.pdb
- RE-R-DNA_Anion.pdb
- RE-R-DNA_Cation.pdb
- RE-R-DNA_Neutral.pdb
- SSB-R-DNA_ANION.pdb
- SSB-R-DNA_Cation.pdb
- SSB-R-DNA_N.pdb
- Supplementary Materials.pdf
