# Supplementary material for: The Consequence of the Presence of Ribonucleotide for ds-DNA’s Electronic Properties: Preliminary Theoretical Studies
Source: Cells. 2025 Jun 11;14(12):881. doi: 10.3390/cells14120881 (PMC12190494; doi:10.3390/cells14120881)
Supplement: Supplementary file 1 [file cells-14-00881-s001.zip › IM-R-DNA_Anion.pdb]

REMARK   Accelrys Discover	y Studio PDB file
REMARK   Created:  Sun Apr	13 10:02:48 ?odkowoeuropejski czas letni 2025
HETATM    1  O5'  DT     1      -7.764  -8.722  -1.540  0.00  0.00           O
HETATM    2  O3'  DT     1     -10.845  -5.954  -2.007  0.00  0.00           O
HETATM    3  C1'  DT     1      -8.217  -5.697  -0.072  0.00  0.00           C
HETATM    4  C2'  DT     1      -8.345  -5.762  -1.623  0.00  0.00           C
HETATM    5  C3'  DT     1      -9.585  -6.674  -1.881  0.00  0.00           C
HETATM    6  C4'  DT     1      -9.675  -7.510  -0.559  0.00  0.00           C
HETATM    7  C5'  DT     1      -8.953  -8.894  -0.717  0.00  0.00           C
HETATM    8  O4'  DT     1      -9.132  -6.700   0.525  0.00  0.00           O
HETATM    9  C4   DT     1      -4.376  -6.464   1.616  0.00  0.00           C
HETATM   10  N3   DT     1      -5.123  -5.337   1.878  0.00  0.00           N
HETATM   11  C2   DT     1      -6.340  -4.992   1.340  0.00  0.00           C
HETATM   12  O2   DT     1      -6.918  -3.960   1.675  0.00  0.00           O
HETATM   13  N1   DT     1      -6.864  -5.916   0.451  0.00  0.00           N
HETATM   14  C6   DT     1      -6.174  -7.064   0.127  0.00  0.00           C
HETATM   15  C5   DT     1      -4.960  -7.379   0.643  0.00  0.00           C
HETATM  199  O4   DT     1      -3.303  -6.650   2.207  0.00  0.00           O
HETATM  200  CM5  DT     1      -4.208  -8.633   0.297  0.00  0.00           C
HETATM   16  P1   DC     2     -10.895  -4.947  -3.402  0.00  0.00           P
HETATM   17 PO2   DC     2     -12.322  -4.707  -3.942  0.00  0.00           O
HETATM   18 PO1   DC     2      -9.708  -5.572  -4.446  0.00  0.00           O
HETATM   19  O5'  DC     2      -9.956  -3.600  -2.881  0.00  0.00           O
HETATM   20  O3'  DC     2      -9.807   0.410  -1.620  0.00  0.00           O
HETATM   21  C1'  DC     2      -7.296  -1.633  -0.847  0.00  0.00           C
HETATM   22  C2'  DC     2      -7.654  -0.829  -2.144  0.00  0.00           C
HETATM   23  C3'  DC     2      -9.213  -0.811  -2.150  0.00  0.00           C
HETATM   24  C4'  DC     2      -9.593  -1.955  -1.126  0.00  0.00           C
HETATM   25  C5'  DC     2     -10.586  -2.999  -1.712  0.00  0.00           C
HETATM   26  O4'  DC     2      -8.381  -2.658  -0.737  0.00  0.00           O
HETATM   27  N4   DC     2      -2.657  -4.618  -0.359  0.00  0.00           N
HETATM   28  C4   DC     2      -3.842  -3.891  -0.576  0.00  0.00           C
HETATM   29  N3   DC     2      -3.956  -2.746   0.195  0.00  0.00           N
HETATM   30  C2   DC     2      -5.060  -1.990   0.080  0.00  0.00           C
HETATM   31  O2   DC     2      -5.240  -0.959   0.787  0.00  0.00           O
HETATM   32  N1   DC     2      -6.044  -2.316  -0.861  0.00  0.00           N
HETATM   33  C6   DC     2      -5.925  -3.459  -1.683  0.00  0.00           C
HETATM   34  C5   DC     2      -4.780  -4.256  -1.524  0.00  0.00           C
HETATM   35  P2   DT     3      -9.411   1.813  -2.524  0.00  0.00           P
HETATM   36 PO2   DT     3     -10.444   2.945  -2.350  0.00  0.00           O
HETATM   37 PO1   DT     3      -9.019   1.237  -4.076  0.00  0.00           O
HETATM   38  O5'  DT     3      -7.788   2.166  -2.046  0.00  0.00           O
HETATM   39  O3'  DT     3      -6.146   5.807  -1.256  0.00  0.00           O
HETATM   40  C1'  DT     3      -4.123   3.017  -0.925  0.00  0.00           C
HETATM   41  C2'  DT     3      -4.495   4.033  -2.053  0.00  0.00           C
HETATM   42  C3'  DT     3      -5.970   4.448  -1.741  0.00  0.00           C
HETATM   43  C4'  DT     3      -6.383   3.503  -0.550  0.00  0.00           C
HETATM   44  C5'  DT     3      -7.779   2.844  -0.758  0.00  0.00           C
HETATM   45  O4'  DT     3      -5.393   2.444  -0.427  0.00  0.00           O
HETATM   46  O4   DT     3      -1.421  -1.528  -2.361  0.00  0.00           O
HETATM   47  C4   DT     3      -2.043  -0.492  -2.102  0.00  0.00           C
HETATM   48  N3   DT     3      -1.506   0.453  -1.252  0.00  0.00           N
HETATM   49  C2   DT     3      -2.067   1.649  -0.865  0.00  0.00           C
HETATM   50  O2   DT     3      -1.472   2.448  -0.147  0.00  0.00           O
HETATM   51  N1   DT     3      -3.339   1.871  -1.368  0.00  0.00           N
HETATM   52  C6   DT     3      -3.931   0.981  -2.245  0.00  0.00           C
HETATM   53  C5   DT     3      -3.354  -0.169  -2.657  0.00  0.00           C
HETATM   54  CM5  DT     3      -3.998  -1.138  -3.602  0.00  0.00           C
HETATM   55  P3   DC     4      -5.633   6.995  -2.391  0.00  0.00           P
HETATM   56 PO2   DC     4      -6.357   8.350  -2.245  0.00  0.00           O
HETATM   57 PO1   DC     4      -5.628   6.200  -3.892  0.00  0.00           O
HETATM   58  O5'  DC     4      -3.924   6.926  -2.188  0.00  0.00           O
HETATM   59  O3'  DC     4      -0.723   8.969  -0.834  0.00  0.00           O
HETATM   60  C1'  DC     4      -0.389   5.510  -1.430  0.00  0.00           C
HETATM   61  C2'  DC     4      -0.072   6.867  -2.145  0.00  0.00           C
HETATM   62  C3'  DC     4      -1.183   7.843  -1.624  0.00  0.00           C
HETATM   63  C4'  DC     4      -2.049   6.940  -0.669  0.00  0.00           C
HETATM   64  C5'  DC     4      -3.572   7.215  -0.804  0.00  0.00           C
HETATM   65  O4'  DC     4      -1.813   5.551  -1.037  0.00  0.00           O
HETATM   66  N4   DC     4      -0.116   0.764  -4.206  0.00  0.00           N
HETATM   67  C4   DC     4      -0.153   1.955  -3.596  0.00  0.00           C
HETATM   68  N3   DC     4       0.807   2.244  -2.713  0.00  0.00           N
HETATM   69  C2   DC     4       0.817   3.435  -2.062  0.00  0.00           C
HETATM   70  O2   DC     4       1.738   3.768  -1.296  0.00  0.00           O
HETATM   71  N1   DC     4      -0.244   4.324  -2.273  0.00  0.00           N
HETATM   72  C6   DC     4      -1.209   4.046  -3.195  0.00  0.00           C
HETATM   73  C5   DC     4      -1.207   2.887  -3.900  0.00  0.00           C
HETATM   74  P4   DT     5      -0.060  10.232  -1.800  0.00  0.00           P
HETATM   75 PO2   DT     5      -0.219  11.623  -1.156  0.00  0.00           O
HETATM   76 PO1   DT     5      -0.670   9.987  -3.368  0.00  0.00           O
HETATM   77  O5'  DT     5       1.512   9.614  -2.125  0.00  0.00           O
HETATM   78  O3'  DT     5       5.546   9.912  -1.932  0.00  0.00           O
HETATM   79  C1'  DT     5       4.131   6.709  -2.426  0.00  0.00           C
HETATM   80  C2'  DT     5       4.864   7.897  -3.142  0.00  0.00           C
HETATM   81  C3'  DT     5       4.388   9.175  -2.389  0.00  0.00           C
HETATM   82  C4'  DT     5       3.506   8.590  -1.214  0.00  0.00           C
HETATM   83  C5'  DT     5       2.266   9.466  -0.889  0.00  0.00           C
HETATM   84  O4'  DT     5       3.015   7.289  -1.649  0.00  0.00           O
HETATM   85  O4   DT     5       1.741   3.045  -5.726  0.00  0.00           O
HETATM   86  C4   DT     5       2.260   3.907  -5.010  0.00  0.00           C
HETATM   87  N3   DT     5       3.343   3.593  -4.208  0.00  0.00           N
HETATM   88  C2   DT     5       4.028   4.440  -3.368  0.00  0.00           C
HETATM   89  O2   DT     5       5.007   4.075  -2.724  0.00  0.00           O
HETATM   90  N1   DT     5       3.539   5.735  -3.333  0.00  0.00           N
HETATM   91  C6   DT     5       2.483   6.130  -4.130  0.00  0.00           C
HETATM   92  C5   DT     5       1.814   5.297  -4.958  0.00  0.00           C
HETATM   93  CM5  DT     5       0.684   5.729  -5.847  0.00  0.00           C
TER      94       DT     5      
HETATM   95  O5'  DA     6       6.364  -5.528  -6.998  0.00  0.00           O
HETATM   96  O3'  DA     6       9.910  -5.417  -4.790  0.00  0.00           O
HETATM   97  C1'  DA     6       7.577  -3.130  -4.949  0.00  0.00           C
HETATM   98  C2'  DA     6       7.544  -4.588  -4.397  0.00  0.00           C
HETATM   99  C3'  DA     6       8.547  -5.374  -5.301  0.00  0.00           C
HETATM  100  C4'  DA     6       8.586  -4.492  -6.594  0.00  0.00           C
HETATM  101  C5'  DA     6       7.540  -4.980  -7.660  0.00  0.00           C
HETATM  102  O4'  DA     6       8.402  -3.106  -6.169  0.00  0.00           O
HETATM  103  N6   DA     6       2.689   0.262  -5.979  0.00  0.00           N
HETATM  104  C6   DA     6       3.862  -0.001  -5.365  0.00  0.00           C
HETATM  105  C5   DA     6       4.537  -1.234  -5.510  0.00  0.00           C
HETATM  106  N7   DA     6       4.230  -2.389  -6.206  0.00  0.00           N
HETATM  107  C8   DA     6       5.276  -3.162  -6.017  0.00  0.00           C
HETATM  108  N9   DA     6       6.247  -2.584  -5.233  0.00  0.00           N
HETATM  109  C4   DA     6       5.790  -1.331  -4.902  0.00  0.00           C
HETATM  110  N3   DA     6       6.406  -0.381  -4.175  0.00  0.00           N
HETATM  111  C2   DA     6       5.666   0.719  -4.085  0.00  0.00           C
HETATM  112  N1   DA     6       4.458   0.961  -4.631  0.00  0.00           N
HETATM  113  P5   DG     7      10.048  -6.276  -3.307  0.00  0.00           P
HETATM  114 PO2   DG     7      11.468  -6.826  -3.069  0.00  0.00           O
HETATM  115 PO1   DG     7       8.728  -7.348  -3.286  0.00  0.00           O
HETATM  116  O5'  DG     7       9.389  -5.143  -2.178  0.00  0.00           O
HETATM  117  O3'  DG     7       9.977  -2.530   0.961  0.00  0.00           O
HETATM  118  C1'  DG     7       7.233  -2.113  -0.936  0.00  0.00           C
HETATM  119  C2'  DG     7       7.569  -3.012   0.291  0.00  0.00           C
HETATM  120  C3'  DG     7       9.095  -3.314   0.112  0.00  0.00           C
HETATM  121  C4'  DG     7       9.392  -2.847  -1.366  0.00  0.00           C
HETATM  122  C5'  DG     7      10.161  -3.909  -2.201  0.00  0.00           C
HETATM  123  O4'  DG     7       8.121  -2.578  -2.026  0.00  0.00           O
HETATM  124  N2   DG     7       3.985   2.056  -0.715  0.00  0.00           N
HETATM  125  O6   DG     7       1.778  -1.131  -3.193  0.00  0.00           O
HETATM  126  C6   DG     7       2.774  -0.881  -2.499  0.00  0.00           C
HETATM  127  C5   DG     7       3.872  -1.745  -2.197  0.00  0.00           C
HETATM  128  N7   DG     7       4.115  -3.060  -2.551  0.00  0.00           N
HETATM  129  C8   DG     7       5.309  -3.304  -2.075  0.00  0.00           C
HETATM  130  N9   DG     7       5.875  -2.219  -1.431  0.00  0.00           N
HETATM  131  C4   DG     7       4.950  -1.207  -1.497  0.00  0.00           C
HETATM  132  N3   DG     7       5.091   0.034  -0.986  0.00  0.00           N
HETATM  133  C2   DG     7       4.032   0.797  -1.213  0.00  0.00           C
HETATM  134  N1   DG     7       2.931   0.377  -1.915  0.00  0.00           N
HETATM  135  P6   DA     8       9.809  -2.904   2.630  0.00  0.00           P
HETATM  136 PO2   DA     8      11.046  -2.500   3.455  0.00  0.00           O
HETATM  137 PO1   DA     8       9.250  -4.510   2.666  0.00  0.00           O
HETATM  138  O5'  DA     8       8.293  -2.181   3.022  0.00  0.00           O
HETATM  139  O3'  DA     8       6.183  -0.043   5.899  0.00  0.00           O
HETATM  140  C1'  DA     8       4.901  -0.843   3.298  0.00  0.00           C
HETATM  141  C2'  DA     8       5.400  -1.693   4.478  0.00  0.00           C
HETATM  201  O2'  DA     8       4.514  -1.700   5.569  0.00  0.00           O
HETATM  142  C3'  DA     8       6.651  -0.925   4.908  0.00  0.00           C
HETATM  143  C4'  DA     8       7.096  -0.194   3.630  0.00  0.00           C
HETATM  144  C5'  DA     8       8.430  -0.713   3.106  0.00  0.00           C
HETATM  145  O4'  DA     8       6.096  -0.466   2.635  0.00  0.00           O
HETATM  146  N6   DA     8       0.737  -2.588  -0.684  0.00  0.00           N
HETATM  147  C6   DA     8       1.320  -1.680   0.126  0.00  0.00           C
HETATM  148  C5   DA     8       2.460  -1.984   0.905  0.00  0.00           C
HETATM  149  N7   DA     8       3.225  -3.131   1.016  0.00  0.00           N
HETATM  150  C8   DA     8       4.148  -2.812   1.889  0.00  0.00           C
HETATM  151  N9   DA     8       4.034  -1.523   2.372  0.00  0.00           N
HETATM  152  C4   DA     8       2.946  -0.970   1.724  0.00  0.00           C
HETATM  153  N3   DA     8       2.456   0.278   1.827  0.00  0.00           N
HETATM  154  C2   DA     8       1.394   0.450   1.047  0.00  0.00           C
HETATM  155  N1   DA     8       0.803  -0.440   0.228  0.00  0.00           N
HETATM  156  P7   DG     9       4.870  -0.686   6.834  0.00  0.00           P
HETATM  157 PO2   DG     9       5.873  -1.261   7.981  0.00  0.00           O
HETATM  158 PO1   DG     9       3.524  -1.338   7.570  0.00  0.00           O
HETATM  159  O5'  DG     9       4.392   0.833   7.204  0.00  0.00           O
HETATM  160  O3'  DG     9       1.403   3.628   6.861  0.00  0.00           O
HETATM  161  C1'  DG     9       1.219   0.884   4.935  0.00  0.00           C
HETATM  162  C2'  DG     9       0.768   1.187   6.365  0.00  0.00           C
HETATM  163  C3'  DG     9       1.826   2.219   6.852  0.00  0.00           C
HETATM  164  C4'  DG     9       2.943   2.108   5.775  0.00  0.00           C
HETATM  165  C5'  DG     9       4.345   1.961   6.330  0.00  0.00           C
HETATM  166  O4'  DG     9       2.635   0.963   4.989  0.00  0.00           O
HETATM  167  N2   DG     9      -2.906   0.310   1.650  0.00  0.00           N
HETATM  168  O6   DG     9      -1.064  -3.880   2.102  0.00  0.00           O
HETATM  169  C6   DG     9      -0.990  -2.686   2.424  0.00  0.00           C
HETATM  170  C5   DG     9      -0.036  -2.076   3.305  0.00  0.00           C
HETATM  171  N7   DG     9       1.001  -2.627   4.035  0.00  0.00           N
HETATM  172  C8   DG     9       1.504  -1.617   4.703  0.00  0.00           C
HETATM  173  N9   DG     9       0.856  -0.425   4.443  0.00  0.00           N
HETATM  174  C4   DG     9      -0.146  -0.710   3.548  0.00  0.00           C
HETATM  175  N3   DG     9      -1.059   0.161   3.058  0.00  0.00           N
HETATM  176  C2   DG     9      -1.932  -0.424   2.249  0.00  0.00           C
HETATM  177  N1   DG     9      -1.912  -1.759   1.935  0.00  0.00           N
HETATM  178  P8   DA    10       0.680   4.071   8.360  0.00  0.00           P
HETATM  179 PO2   DA    10       0.791   5.580   8.655  0.00  0.00           O
HETATM  180 PO1   DA    10       1.286   2.973   9.511  0.00  0.00           O
HETATM  181  O5'  DA    10      -0.868   3.335   8.217  0.00  0.00           O
HETATM  182  O3'  DA    10      -4.857   3.415   8.022  0.00  0.00           O
HETATM  183  C1'  DA    10      -3.345   0.837   6.338  0.00  0.00           C
HETATM  184  C2'  DA    10      -3.923   1.069   7.771  0.00  0.00           C
HETATM  185  C3'  DA    10      -3.665   2.596   8.024  0.00  0.00           C
HETATM  186  C4'  DA    10      -2.800   3.023   6.779  0.00  0.00           C
HETATM  187  C5'  DA    10      -1.619   3.962   7.140  0.00  0.00           C
HETATM  188  O4'  DA    10      -2.246   1.811   6.183  0.00  0.00           O
HETATM  189  C6   DA    10      -3.013  -3.664   4.567  0.00  0.00           C
HETATM  190  C5   DA    10      -2.625  -2.567   5.369  0.00  0.00           C
HETATM  191  N7   DA    10      -1.685  -2.416   6.375  0.00  0.00           N
HETATM  192  C8   DA    10      -1.847  -1.177   6.776  0.00  0.00           C
HETATM  193  N9   DA    10      -2.830  -0.495   6.093  0.00  0.00           N
HETATM  194  C4   DA    10      -3.343  -1.384   5.176  0.00  0.00           C
HETATM  195  N3   DA    10      -4.341  -1.173   4.304  0.00  0.00           N
HETATM  196  C2   DA    10      -4.608  -2.267   3.596  0.00  0.00           C
HETATM  197  N1   DA    10      -4.020  -3.472   3.699  0.00  0.00           N
HETATM  198  N6   DA    10      -2.467  -4.905   4.669  0.00  0.00           N
TER     202      UNK     0	
END	
