# Supplementary material for: The Consequence of the Presence of Ribonucleotide for ds-DNA’s Electronic Properties: Preliminary Theoretical Studies
Source: Cells. 2025 Jun 11;14(12):881. doi: 10.3390/cells14120881 (PMC12190494; doi:10.3390/cells14120881)
Supplement: Supplementary file 1 [file cells-14-00881-s001.zip › IM-R-DNA_Cation.pdb]

REMARK   Accelrys Discover	y Studio PDB file
REMARK   Created:  Sun Apr	13 10:02:22 ?odkowoeuropejski czas letni 2025
HETATM    1  O5'  DT     1      -6.928  -9.016   1.229  0.00  0.00           O
HETATM    2  O3'  DT     1     -10.272  -6.691   0.233  0.00  0.00           O
HETATM    3  C1'  DT     1      -7.591  -5.762   1.837  0.00  0.00           C
HETATM    4  C2'  DT     1      -7.784  -6.257   0.371  0.00  0.00           C
HETATM    5  C3'  DT     1      -8.959  -7.280   0.454  0.00  0.00           C
HETATM    6  C4'  DT     1      -8.905  -7.740   1.950  0.00  0.00           C
HETATM    7  C5'  DT     1      -8.091  -9.071   2.103  0.00  0.00           C
HETATM    8  O4'  DT     1      -8.351  -6.648   2.744  0.00  0.00           O
HETATM    9  C4   DT     1      -3.577  -5.690   3.285  0.00  0.00           C
HETATM   10  N3   DT     1      -4.404  -4.584   3.252  0.00  0.00           N
HETATM   11  C2   DT     1      -5.688  -4.513   2.768  0.00  0.00           C
HETATM   12  O2   DT     1      -6.322  -3.459   2.786  0.00  0.00           O
HETATM   13  N1   DT     1      -6.189  -5.707   2.278  0.00  0.00           N
HETATM   14  C6   DT     1      -5.418  -6.854   2.253  0.00  0.00           C
HETATM   15  C5   DT     1      -4.143  -6.904   2.707  0.00  0.00           C
HETATM  199  O4   DT     1      -2.451  -5.604   3.789  0.00  0.00           O
HETATM  200  CM5  DT     1      -3.294  -8.142   2.680  0.00  0.00           C
HETATM   16  P1   DC     2     -10.470  -6.115  -1.378  0.00  0.00           P
HETATM   17 PO2   DC     2     -11.940  -6.076  -1.848  0.00  0.00           O
HETATM   18 PO1   DC     2      -9.314  -6.956  -2.295  0.00  0.00           O
HETATM   19  O5'  DC     2      -9.572  -4.643  -1.319  0.00  0.00           O
HETATM   20  O3'  DC     2      -9.792  -0.484  -1.353  0.00  0.00           O
HETATM   21  C1'  DC     2      -7.015  -1.924  -0.078  0.00  0.00           C
HETATM   22  C2'  DC     2      -7.456  -1.476  -1.505  0.00  0.00           C
HETATM   23  C3'  DC     2      -9.005  -1.699  -1.491  0.00  0.00           C
HETATM   24  C4'  DC     2      -9.240  -2.525  -0.165  0.00  0.00           C
HETATM   25  C5'  DC     2     -10.179  -3.750  -0.340  0.00  0.00           C
HETATM   26  O4'  DC     2      -7.945  -3.007   0.300  0.00  0.00           O
HETATM   27  N4   DC     2      -2.053  -4.123   0.827  0.00  0.00           N
HETATM   28  C4   DC     2      -3.237  -3.582   0.516  0.00  0.00           C
HETATM   29  N3   DC     2      -3.454  -2.306   0.850  0.00  0.00           N
HETATM   30  C2   DC     2      -4.651  -1.714   0.611  0.00  0.00           C
HETATM   31  O2   DC     2      -4.879  -0.529   0.904  0.00  0.00           O
HETATM   32  N1   DC     2      -5.664  -2.473   0.010  0.00  0.00           N
HETATM   33  C6   DC     2      -5.438  -3.763  -0.363  0.00  0.00           C
HETATM   34  C5   DC     2      -4.243  -4.369  -0.150  0.00  0.00           C
HETATM   35  P2   DT     3      -9.592   0.604  -2.670  0.00  0.00           P
HETATM   36 PO2   DT     3     -10.772   1.585  -2.815  0.00  0.00           O
HETATM   37 PO1   DT     3      -9.124  -0.383  -3.974  0.00  0.00           O
HETATM   38  O5'  DT     3      -8.026   1.275  -2.387  0.00  0.00           O
HETATM   39  O3'  DT     3      -6.494   5.111  -2.481  0.00  0.00           O
HETATM   40  C1'  DT     3      -4.443   2.544  -1.604  0.00  0.00           C
HETATM   41  C2'  DT     3      -4.887   3.195  -2.951  0.00  0.00           C
HETATM   42  C3'  DT     3      -6.348   3.677  -2.675  0.00  0.00           C
HETATM   43  C4'  DT     3      -6.708   3.005  -1.294  0.00  0.00           C
HETATM   44  C5'  DT     3      -8.076   2.263  -1.319  0.00  0.00           C
HETATM   45  O4'  DT     3      -5.675   2.031  -0.966  0.00  0.00           O
HETATM   46  O4   DT     3      -1.375  -1.989  -1.676  0.00  0.00           O
HETATM   47  C4   DT     3      -2.070  -0.970  -1.752  0.00  0.00           C
HETATM   48  N3   DT     3      -1.624   0.223  -1.219  0.00  0.00           N
HETATM   49  C2   DT     3      -2.267   1.441  -1.242  0.00  0.00           C
HETATM   50  O2   DT     3      -1.721   2.473  -0.870  0.00  0.00           O
HETATM   51  N1   DT     3      -3.564   1.388  -1.729  0.00  0.00           N
HETATM   52  C6   DT     3      -4.060   0.244  -2.320  0.00  0.00           C
HETATM   53  C5   DT     3      -3.375  -0.919  -2.402  0.00  0.00           C
HETATM   54  CM5  DT     3      -3.873  -2.141  -3.112  0.00  0.00           C
HETATM   55  P3   DC     4      -6.071   6.019  -3.882  0.00  0.00           P
HETATM   56 PO2   DC     4      -6.768   7.393  -3.962  0.00  0.00           O
HETATM   57 PO1   DC     4      -6.192   4.925  -5.174  0.00  0.00           O
HETATM   58  O5'  DC     4      -4.349   5.956  -3.810  0.00  0.00           O
HETATM   59  O3'  DC     4      -1.063   8.206  -3.198  0.00  0.00           O
HETATM   60  C1'  DC     4      -0.765   4.677  -2.951  0.00  0.00           C
HETATM   61  C2'  DC     4      -0.433   5.838  -3.948  0.00  0.00           C
HETATM   62  C3'  DC     4      -1.536   6.917  -3.662  0.00  0.00           C
HETATM   63  C4'  DC     4      -2.359   6.288  -2.477  0.00  0.00           C
HETATM   64  C5'  DC     4      -3.883   6.570  -2.574  0.00  0.00           C
HETATM   65  O4'  DC     4      -2.169   4.846  -2.534  0.00  0.00           O
HETATM   66  N4   DC     4      -0.763  -0.566  -4.640  0.00  0.00           N
HETATM   67  C4   DC     4      -0.734   0.729  -4.308  0.00  0.00           C
HETATM   68  N3   DC     4       0.282   1.172  -3.557  0.00  0.00           N
HETATM   69  C2   DC     4       0.346   2.472  -3.173  0.00  0.00           C
HETATM   70  O2   DC     4       1.307   2.925  -2.520  0.00  0.00           O
HETATM   71  N1   DC     4      -0.688   3.332  -3.534  0.00  0.00           N
HETATM   72  C6   DC     4      -1.711   2.895  -4.320  0.00  0.00           C
HETATM   73  C5   DC     4      -1.781   1.609  -4.749  0.00  0.00           C
HETATM   74  P4   DT     5      -0.297   9.129  -4.434  0.00  0.00           P
HETATM   75 PO2   DT     5      -0.429  10.648  -4.211  0.00  0.00           O
HETATM   76 PO1   DT     5      -0.837   8.464  -5.904  0.00  0.00           O
HETATM   77  O5'  DT     5       1.263   8.405  -4.477  0.00  0.00           O
HETATM   78  O3'  DT     5       5.318   8.719  -4.008  0.00  0.00           O
HETATM   79  C1'  DT     5       3.870   5.534  -3.937  0.00  0.00           C
HETATM   80  C2'  DT     5       4.634   6.534  -4.871  0.00  0.00           C
HETATM   81  C3'  DT     5       4.163   7.946  -4.410  0.00  0.00           C
HETATM   82  C4'  DT     5       3.175   7.624  -3.215  0.00  0.00           C
HETATM   83  C5'  DT     5       1.928   8.549  -3.190  0.00  0.00           C
HETATM   84  O4'  DT     5       2.702   6.257  -3.395  0.00  0.00           O
HETATM   85  O4   DT     5       1.746   1.139  -6.432  0.00  0.00           O
HETATM   86  C4   DT     5       2.199   2.154  -5.894  0.00  0.00           C
HETATM   87  N3   DT     5       3.272   2.069  -5.023  0.00  0.00           N
HETATM   88  C2   DT     5       3.897   3.114  -4.374  0.00  0.00           C
HETATM   89  O2   DT     5       4.871   2.943  -3.648  0.00  0.00           O
HETATM   90  N1   DT     5       3.344   4.357  -4.621  0.00  0.00           N
HETATM   91  C6   DT     5       2.291   4.519  -5.495  0.00  0.00           C
HETATM   92  C5   DT     5       1.680   3.496  -6.134  0.00  0.00           C
HETATM   93  CM5  DT     5       0.557   3.671  -7.114  0.00  0.00           C
TER      94       DT     5      
HETATM   95  O5'  DA     6       6.073  -7.588  -5.341  0.00  0.00           O
HETATM   96  O3'  DA     6       9.477  -7.033  -2.903  0.00  0.00           O
HETATM   97  C1'  DA     6       7.426  -4.822  -4.062  0.00  0.00           C
HETATM   98  C2'  DA     6       7.177  -6.018  -3.093  0.00  0.00           C
HETATM   99  C3'  DA     6       8.182  -7.111  -3.563  0.00  0.00           C
HETATM  100  C4'  DA     6       8.387  -6.731  -5.068  0.00  0.00           C
HETATM  101  C5'  DA     6       7.372  -7.491  -5.994  0.00  0.00           C
HETATM  102  O4'  DA     6       8.280  -5.276  -5.169  0.00  0.00           O
HETATM  103  N6   DA     6       2.746  -1.522  -6.004  0.00  0.00           N
HETATM  104  C6   DA     6       3.939  -1.657  -5.408  0.00  0.00           C
HETATM  105  C5   DA     6       4.560  -2.920  -5.244  0.00  0.00           C
HETATM  106  N7   DA     6       4.176  -4.195  -5.609  0.00  0.00           N
HETATM  107  C8   DA     6       5.166  -4.954  -5.197  0.00  0.00           C
HETATM  108  N9   DA     6       6.175  -4.248  -4.578  0.00  0.00           N
HETATM  109  C4   DA     6       5.807  -2.924  -4.614  0.00  0.00           C
HETATM  110  N3   DA     6       6.476  -1.848  -4.155  0.00  0.00           N
HETATM  111  C2   DA     6       5.796  -0.724  -4.361  0.00  0.00           C
HETATM  112  N1   DA     6       4.588  -0.567  -4.938  0.00  0.00           N
HETATM  113  P5   DG     7       9.389  -7.434  -1.229  0.00  0.00           P
HETATM  114 PO2   DG     7      10.744  -7.902  -0.663  0.00  0.00           O
HETATM  115 PO1   DG     7       8.029  -8.444  -1.085  0.00  0.00           O
HETATM  116  O5'  DG     7       8.637  -6.031  -0.549  0.00  0.00           O
HETATM  117  O3'  DG     7       9.037  -2.623   1.781  0.00  0.00           O
HETATM  118  C1'  DG     7       6.669  -2.607  -0.867  0.00  0.00           C
HETATM  119  C2'  DG     7       6.717  -2.669   0.686  0.00  0.00           C
HETATM  120  C3'  DG     7       8.071  -3.386   1.007  0.00  0.00           C
HETATM  121  C4'  DG     7       8.701  -3.589  -0.427  0.00  0.00           C
HETATM  122  C5'  DG     7       9.533  -4.886  -0.630  0.00  0.00           C
HETATM  123  O4'  DG     7       7.596  -3.619  -1.382  0.00  0.00           O
HETATM  124  N2   DG     7       3.363   1.305  -1.802  0.00  0.00           N
HETATM  125  O6   DG     7       1.224  -2.418  -3.437  0.00  0.00           O
HETATM  126  C6   DG     7       2.180  -1.954  -2.838  0.00  0.00           C
HETATM  127  C5   DG     7       3.317  -2.707  -2.305  0.00  0.00           C
HETATM  128  N7   DG     7       3.556  -4.025  -2.245  0.00  0.00           N
HETATM  129  C8   DG     7       4.777  -4.111  -1.699  0.00  0.00           C
HETATM  130  N9   DG     7       5.341  -2.910  -1.418  0.00  0.00           N
HETATM  131  C4   DG     7       4.409  -1.961  -1.761  0.00  0.00           C
HETATM  132  N3   DG     7       4.505  -0.666  -1.586  0.00  0.00           N
HETATM  133  C2   DG     7       3.394   0.009  -2.008  0.00  0.00           C
HETATM  134  N1   DG     7       2.330  -0.584  -2.628  0.00  0.00           N
HETATM  135  P6   DA     8       8.384  -1.700   3.075  0.00  0.00           P
HETATM  136 PO2   DA     8       9.417  -1.316   4.155  0.00  0.00           O
HETATM  137 PO1   DA     8       6.911  -2.451   3.495  0.00  0.00           O
HETATM  138  O5'  DA     8       7.593  -0.503   2.300  0.00  0.00           O
HETATM  139  O3'  DA     8       6.627   2.418   5.194  0.00  0.00           O
HETATM  140  C1'  DA     8       4.895   1.000   3.213  0.00  0.00           C
HETATM  141  C2'  DA     8       5.731   0.447   4.385  0.00  0.00           C
HETATM  201  O2'  DA     8       5.081   0.664   5.622  0.00  0.00           O
HETATM  142  C3'  DA     8       6.977   1.335   4.367  0.00  0.00           C
HETATM  143  C4'  DA     8       7.100   1.770   2.908  0.00  0.00           C
HETATM  144  C5'  DA     8       8.027   0.862   2.123  0.00  0.00           C
HETATM  145  O4'  DA     8       5.777   1.719   2.368  0.00  0.00           O
HETATM  146  N6   DA     8       1.110  -2.189  -0.202  0.00  0.00           N
HETATM  147  C6   DA     8       1.555  -1.050   0.375  0.00  0.00           C
HETATM  148  C5   DA     8       2.704  -1.025   1.192  0.00  0.00           C
HETATM  149  N7   DA     8       3.555  -2.018   1.631  0.00  0.00           N
HETATM  150  C8   DA     8       4.423  -1.385   2.388  0.00  0.00           C
HETATM  151  N9   DA     8       4.195  -0.026   2.466  0.00  0.00           N
HETATM  152  C4   DA     8       3.081   0.220   1.695  0.00  0.00           C
HETATM  153  N3   DA     8       2.477   1.396   1.460  0.00  0.00           N
HETATM  154  C2   DA     8       1.419   1.253   0.665  0.00  0.00           C
HETATM  155  N1   DA     8       0.936   0.121   0.118  0.00  0.00           N
HETATM  156  P7   DG     9       5.548   1.992   6.487  0.00  0.00           P
HETATM  157 PO2   DG     9       6.778   1.909   7.545  0.00  0.00           O
HETATM  158 PO1   DG     9       4.441   1.507   7.623  0.00  0.00           O
HETATM  159  O5'  DG     9       4.884   3.513   6.437  0.00  0.00           O
HETATM  160  O3'  DG     9       1.678   5.846   5.863  0.00  0.00           O
HETATM  161  C1'  DG     9       1.464   2.737   4.541  0.00  0.00           C
HETATM  162  C2'  DG     9       1.183   3.341   5.949  0.00  0.00           C
HETATM  163  C3'  DG     9       2.221   4.513   6.047  0.00  0.00           C
HETATM  164  C4'  DG     9       3.202   4.242   4.842  0.00  0.00           C
HETATM  165  C5'  DG     9       4.704   4.289   5.287  0.00  0.00           C
HETATM  166  O4'  DG     9       2.920   2.903   4.338  0.00  0.00           O
HETATM  167  N2   DG     9      -2.716   1.188   1.688  0.00  0.00           N
HETATM  168  O6   DG     9      -0.366  -2.643   2.647  0.00  0.00           O
HETATM  169  C6   DG     9      -0.447  -1.418   2.830  0.00  0.00           C
HETATM  170  C5   DG     9       0.426  -0.584   3.599  0.00  0.00           C
HETATM  171  N7   DG     9       1.529  -0.893   4.373  0.00  0.00           N
HETATM  172  C8   DG     9       1.942   0.266   4.824  0.00  0.00           C
HETATM  173  N9   DG     9       1.175   1.327   4.380  0.00  0.00           N
HETATM  174  C4   DG     9       0.184   0.788   3.597  0.00  0.00           C
HETATM  175  N3   DG     9      -0.813   1.471   2.991  0.00  0.00           N
HETATM  176  C2   DG     9      -1.649   0.674   2.340  0.00  0.00           C
HETATM  177  N1   DG     9      -1.484  -0.686   2.251  0.00  0.00           N
HETATM  178  P8   DA    10       0.899   6.437   7.281  0.00  0.00           P
HETATM  179 PO2   DA    10       0.873   7.976   7.351  0.00  0.00           O
HETATM  180 PO1   DA    10       1.581   5.574   8.578  0.00  0.00           O
HETATM  181  O5'  DA    10      -0.579   5.556   7.243  0.00  0.00           O
HETATM  182  O3'  DA    10      -4.578   5.495   7.084  0.00  0.00           O
HETATM  183  C1'  DA    10      -2.976   2.667   5.926  0.00  0.00           C
HETATM  184  C2'  DA    10      -3.599   3.161   7.272  0.00  0.00           C
HETATM  185  C3'  DA    10      -3.371   4.713   7.233  0.00  0.00           C
HETATM  186  C4'  DA    10      -2.513   4.914   5.928  0.00  0.00           C
HETATM  187  C5'  DA    10      -1.374   5.954   6.091  0.00  0.00           C
HETATM  188  O4'  DA    10      -1.907   3.629   5.593  0.00  0.00           O
HETATM  189  C6   DA    10      -2.342  -2.099   5.209  0.00  0.00           C
HETATM  190  C5   DA    10      -2.034  -0.819   5.723  0.00  0.00           C
HETATM  191  N7   DA    10      -1.059  -0.369   6.594  0.00  0.00           N
HETATM  192  C8   DA    10      -1.314   0.913   6.716  0.00  0.00           C
HETATM  193  N9   DA    10      -2.394   1.338   5.976  0.00  0.00           N
HETATM  194  C4   DA    10      -2.873   0.225   5.328  0.00  0.00           C
HETATM  195  N3   DA    10      -3.939   0.140   4.513  0.00  0.00           N
HETATM  196  C2   DA    10      -4.128  -1.104   4.087  0.00  0.00           C
HETATM  197  N1   DA    10      -3.407  -2.200   4.391  0.00  0.00           N
HETATM  198  N6   DA    10      -1.657  -3.219   5.539  0.00  0.00           N
TER     202      UNK     0	
END	
