# Supplementary material for: The Consequence of the Presence of Ribonucleotide for ds-DNA’s Electronic Properties: Preliminary Theoretical Studies
Source: Cells. 2025 Jun 11;14(12):881. doi: 10.3390/cells14120881 (PMC12190494; doi:10.3390/cells14120881)
Supplement: Supplementary file 1 [file cells-14-00881-s001.zip › IM-R-DNA_Neutral.pdb]

REMARK   Accelrys Discovery Studio PDB file
REMARK   Created:  Sun Apr 13 19:18:47 �rodkowoeuropejski czas letni 2025
HETATM    1  O5'  DT     1      -8.176  -8.694  -1.125  0.00  0.00           O  
HETATM    2  O3'  DT     1     -11.170  -5.837  -1.743  0.00  0.00           O  
HETATM    3  C1'  DT     1      -8.529  -5.586   0.170  0.00  0.00           C  
HETATM    4  C2'  DT     1      -8.667  -5.717  -1.376  0.00  0.00           C  
HETATM    5  C3'  DT     1      -9.938  -6.597  -1.587  0.00  0.00           C  
HETATM    6  C4'  DT     1     -10.048  -7.372  -0.229  0.00  0.00           C  
HETATM    7  C5'  DT     1      -9.393  -8.792  -0.333  0.00  0.00           C  
HETATM    8  O4'  DT     1      -9.448  -6.547   0.815  0.00  0.00           O  
HETATM    9  C4   DT     1      -4.677  -6.350   1.834  0.00  0.00           C  
HETATM   10  N3   DT     1      -5.363  -5.163   1.996  0.00  0.00           N  
HETATM   11  C2   DT     1      -6.581  -4.823   1.462  0.00  0.00           C  
HETATM   12  O2   DT     1      -7.095  -3.727   1.682  0.00  0.00           O  
HETATM   13  N1   DT     1      -7.168  -5.805   0.682  0.00  0.00           N  
HETATM   14  C6   DT     1      -6.530  -7.007   0.439  0.00  0.00           C  
HETATM   15  C5   DT     1      -5.315  -7.320   0.950  0.00  0.00           C  
HETATM   16  O4   DT     1      -3.608  -6.532   2.427  0.00  0.00           O  
HETATM   17  CM5  DT     1      -4.610  -8.619   0.692  0.00  0.00           C  
HETATM   18  P1   DC     2     -11.182  -4.888  -3.181  0.00  0.00           P  
HETATM   19 PO2   DC     2     -12.597  -4.601  -3.725  0.00  0.00           O  
HETATM   20 PO1   DC     2     -10.021  -5.604  -4.194  0.00  0.00           O  
HETATM   21  O5'  DC     2     -10.177  -3.566  -2.712  0.00  0.00           O  
HETATM   22  O3'  DC     2     -10.015   0.488  -1.664  0.00  0.00           O  
HETATM   23  C1'  DC     2      -7.485  -1.512  -0.756  0.00  0.00           C  
HETATM   24  C2'  DC     2      -7.806  -0.707  -2.050  0.00  0.00           C  
HETATM   25  C3'  DC     2      -9.369  -0.736  -2.110  0.00  0.00           C  
HETATM   26  C4'  DC     2      -9.753  -1.841  -1.048  0.00  0.00           C  
HETATM   27  C5'  DC     2     -10.776  -2.889  -1.569  0.00  0.00           C  
HETATM   28  O4'  DC     2      -8.536  -2.548  -0.667  0.00  0.00           O  
HETATM   29  N4   DC     2      -2.871  -4.448  -0.200  0.00  0.00           N  
HETATM   30  C4   DC     2      -3.958  -3.703  -0.428  0.00  0.00           C  
HETATM   31  N3   DC     2      -4.066  -2.534   0.211  0.00  0.00           N  
HETATM   32  C2   DC     2      -5.170  -1.757   0.071  0.00  0.00           C  
HETATM   33  O2   DC     2      -5.291  -0.663   0.647  0.00  0.00           O  
HETATM   34  N1   DC     2      -6.205  -2.212  -0.757  0.00  0.00           N  
HETATM   35  C6   DC     2      -6.085  -3.383  -1.441  0.00  0.00           C  
HETATM   36  C5   DC     2      -4.981  -4.165  -1.331  0.00  0.00           C  
HETATM   37  P2   DT     3      -9.637   1.850  -2.640  0.00  0.00           P  
HETATM   38 PO2   DT     3     -10.681   2.977  -2.516  0.00  0.00           O  
HETATM   39 PO1   DT     3      -9.251   1.192  -4.160  0.00  0.00           O  
HETATM   40  O5'  DT     3      -8.011   2.219  -2.189  0.00  0.00           O  
HETATM   41  O3'  DT     3      -6.179   5.759  -1.432  0.00  0.00           O  
HETATM   42  C1'  DT     3      -4.314   2.874  -1.039  0.00  0.00           C  
HETATM   43  C2'  DT     3      -4.614   3.888  -2.190  0.00  0.00           C  
HETATM   44  C3'  DT     3      -6.068   4.387  -1.900  0.00  0.00           C  
HETATM   45  C4'  DT     3      -6.543   3.478  -0.703  0.00  0.00           C  
HETATM   46  C5'  DT     3      -7.978   2.912  -0.909  0.00  0.00           C  
HETATM   47  O4'  DT     3      -5.623   2.357  -0.582  0.00  0.00           O  
HETATM   48  O4   DT     3      -1.777  -1.830  -2.205  0.00  0.00           O  
HETATM   49  C4   DT     3      -2.340  -0.744  -2.026  0.00  0.00           C  
HETATM   50  N3   DT     3      -1.790   0.208  -1.193  0.00  0.00           N  
HETATM   51  C2   DT     3      -2.294   1.459  -0.915  0.00  0.00           C  
HETATM   52  O2   DT     3      -1.670   2.291  -0.264  0.00  0.00           O  
HETATM   53  N1   DT     3      -3.560   1.692  -1.434  0.00  0.00           N  
HETATM   54  C6   DT     3      -4.150   0.805  -2.309  0.00  0.00           C  
HETATM   55  C5   DT     3      -3.597  -0.375  -2.670  0.00  0.00           C  
HETATM   56  CM5  DT     3      -4.192  -1.313  -3.676  0.00  0.00           C  
HETATM   57  P3   DC     4      -5.597   6.903  -2.578  0.00  0.00           P  
HETATM   58 PO2   DC     4      -6.243   8.299  -2.450  0.00  0.00           O  
HETATM   59 PO1   DC     4      -5.636   6.091  -4.069  0.00  0.00           O  
HETATM   60  O5'  DC     4      -3.896   6.739  -2.365  0.00  0.00           O  
HETATM   61  O3'  DC     4      -0.669   8.714  -1.067  0.00  0.00           O  
HETATM   62  C1'  DC     4      -0.386   5.228  -1.514  0.00  0.00           C  
HETATM   63  C2'  DC     4      -0.028   6.548  -2.276  0.00  0.00           C  
HETATM   64  C3'  DC     4      -1.133   7.562  -1.815  0.00  0.00           C  
HETATM   65  C4'  DC     4      -2.025   6.710  -0.838  0.00  0.00           C  
HETATM   66  C5'  DC     4      -3.537   7.031  -0.983  0.00  0.00           C  
HETATM   67  O4'  DC     4      -1.821   5.307  -1.172  0.00  0.00           O  
HETATM   68  N4   DC     4      -0.013   0.322  -3.983  0.00  0.00           N  
HETATM   69  C4   DC     4      -0.081   1.549  -3.453  0.00  0.00           C  
HETATM   70  N3   DC     4       0.869   1.914  -2.587  0.00  0.00           N  
HETATM   71  C2   DC     4       0.852   3.145  -2.017  0.00  0.00           C  
HETATM   72  O2   DC     4       1.763   3.547  -1.272  0.00  0.00           O  
HETATM   73  N1   DC     4      -0.223   3.999  -2.289  0.00  0.00           N  
HETATM   74  C6   DC     4      -1.184   3.639  -3.184  0.00  0.00           C  
HETATM   75  C5   DC     4      -1.157   2.436  -3.811  0.00  0.00           C  
HETATM   76  P4   DT     5      -0.012   9.944  -2.078  0.00  0.00           P  
HETATM   77 PO2   DT     5      -0.185  11.359  -1.491  0.00  0.00           O  
HETATM   78 PO1   DT     5      -0.615   9.635  -3.638  0.00  0.00           O  
HETATM   79  O5'  DT     5       1.564   9.325  -2.375  0.00  0.00           O  
HETATM   80  O3'  DT     5       5.594   9.672  -2.199  0.00  0.00           O  
HETATM   81  C1'  DT     5       4.222   6.440  -2.542  0.00  0.00           C  
HETATM   82  C2'  DT     5       4.927   7.603  -3.322  0.00  0.00           C  
HETATM   83  C3'  DT     5       4.442   8.906  -2.621  0.00  0.00           C  
HETATM   84  C4'  DT     5       3.568   8.363  -1.419  0.00  0.00           C  
HETATM   85  C5'  DT     5       2.316   9.235  -1.132  0.00  0.00           C  
HETATM   86  O4'  DT     5       3.096   7.036  -1.793  0.00  0.00           O  
HETATM   87  O4   DT     5       1.873   2.552  -5.599  0.00  0.00           O  
HETATM   88  C4   DT     5       2.385   3.462  -4.939  0.00  0.00           C  
HETATM   89  N3   DT     5       3.490   3.217  -4.147  0.00  0.00           N  
HETATM   90  C2   DT     5       4.178   4.131  -3.384  0.00  0.00           C  
HETATM   91  O2   DT     5       5.198   3.839  -2.766  0.00  0.00           O  
HETATM   92  N1   DT     5       3.642   5.408  -3.390  0.00  0.00           N  
HETATM   93  C6   DT     5       2.560   5.733  -4.181  0.00  0.00           C  
HETATM   94  C5   DT     5       1.900   4.840  -4.952  0.00  0.00           C  
HETATM   95  CM5  DT     5       0.749   5.193  -5.847  0.00  0.00           C  
TER      96       DT     5
HETATM   97  O5'  DA     6       6.798  -5.886  -6.566  0.00  0.00           O  
HETATM   98  O3'  DA     6      10.391  -5.440  -4.433  0.00  0.00           O  
HETATM   99  C1'  DA     6       7.957  -3.312  -4.744  0.00  0.00           C  
HETATM  100  C2'  DA     6       7.986  -4.723  -4.084  0.00  0.00           C  
HETATM  101  C3'  DA     6       9.025  -5.527  -4.928  0.00  0.00           C  
HETATM  102  C4'  DA     6       8.996  -4.761  -6.293  0.00  0.00           C  
HETATM  103  C5'  DA     6       7.960  -5.389  -7.292  0.00  0.00           C  
HETATM  104  O4'  DA     6       8.747  -3.354  -5.986  0.00  0.00           O  
HETATM  105  N6   DA     6       2.889  -0.184  -5.735  0.00  0.00           N  
HETATM  106  C6   DA     6       4.099  -0.364  -5.176  0.00  0.00           C  
HETATM  107  C5   DA     6       4.829  -1.569  -5.305  0.00  0.00           C  
HETATM  108  N7   DA     6       4.552  -2.765  -5.942  0.00  0.00           N  
HETATM  109  C8   DA     6       5.636  -3.484  -5.753  0.00  0.00           C  
HETATM  110  N9   DA     6       6.604  -2.830  -5.027  0.00  0.00           N  
HETATM  111  C4   DA     6       6.103  -1.585  -4.735  0.00  0.00           C  
HETATM  112  N3   DA     6       6.701  -0.580  -4.069  0.00  0.00           N  
HETATM  113  C2   DA     6       5.916   0.489  -3.995  0.00  0.00           C  
HETATM  114  N1   DA     6       4.678   0.652  -4.501  0.00  0.00           N  
HETATM  115  P5   DG     7      10.596  -6.166  -2.886  0.00  0.00           P  
HETATM  116 PO2   DG     7      12.052  -6.593  -2.622  0.00  0.00           O  
HETATM  117 PO1   DG     7       9.355  -7.323  -2.768  0.00  0.00           O  
HETATM  118  O5'  DG     7       9.862  -5.000  -1.840  0.00  0.00           O  
HETATM  119  O3'  DG     7      10.196  -2.015   1.078  0.00  0.00           O  
HETATM  120  C1'  DG     7       7.501  -2.061  -0.813  0.00  0.00           C  
HETATM  121  C2'  DG     7       7.895  -2.882   0.448  0.00  0.00           C  
HETATM  122  C3'  DG     7       9.449  -3.000   0.312  0.00  0.00           C  
HETATM  123  C4'  DG     7       9.709  -2.651  -1.205  0.00  0.00           C  
HETATM  124  C5'  DG     7      10.551  -3.722  -1.954  0.00  0.00           C  
HETATM  125  O4'  DG     7       8.420  -2.526  -1.877  0.00  0.00           O  
HETATM  126  N2   DG     7       4.064   1.944  -0.760  0.00  0.00           N  
HETATM  127  O6   DG     7       1.932  -1.496  -2.939  0.00  0.00           O  
HETATM  128  C6   DG     7       2.941  -1.154  -2.302  0.00  0.00           C  
HETATM  129  C5   DG     7       4.103  -1.937  -2.015  0.00  0.00           C  
HETATM  130  N7   DG     7       4.410  -3.252  -2.314  0.00  0.00           N  
HETATM  131  C8   DG     7       5.630  -3.408  -1.865  0.00  0.00           C  
HETATM  132  N9   DG     7       6.151  -2.264  -1.292  0.00  0.00           N  
HETATM  133  C4   DG     7       5.170  -1.307  -1.379  0.00  0.00           C  
HETATM  134  N3   DG     7       5.259  -0.034  -0.938  0.00  0.00           N  
HETATM  135  C2   DG     7       4.153   0.659  -1.166  0.00  0.00           C  
HETATM  136  N1   DG     7       3.046   0.137  -1.787  0.00  0.00           N  
HETATM  137  P6   DA     8      10.099  -2.265   2.774  0.00  0.00           P  
HETATM  138 PO2   DA     8      11.227  -1.552   3.546  0.00  0.00           O  
HETATM  139 PO1   DA     8       9.871  -3.941   2.956  0.00  0.00           O  
HETATM  140  O5'  DA     8       8.468  -1.831   3.127  0.00  0.00           O  
HETATM  141  O3'  DA     8       6.138  -0.086   5.999  0.00  0.00           O  
HETATM  142  C1'  DA     8       4.696  -0.876   3.178  0.00  0.00           C  
HETATM  143  C2'  DA     8       5.143  -1.698   4.465  0.00  0.00           C  
HETATM  144  O2'  DA     8       4.211  -1.668   5.542  0.00  0.00           O  
HETATM  145  C3'  DA     8       6.451  -0.929   4.892  0.00  0.00           C  
HETATM  146  C4'  DA     8       6.841  -0.104   3.604  0.00  0.00           C  
HETATM  147  C5'  DA     8       8.306  -0.386   3.164  0.00  0.00           C  
HETATM  148  O4'  DA     8       5.958  -0.509   2.512  0.00  0.00           O  
HETATM  149  N6   DA     8       0.392  -2.800  -0.552  0.00  0.00           N  
HETATM  150  C6   DA     8       1.069  -1.846   0.102  0.00  0.00           C  
HETATM  151  C5   DA     8       2.257  -2.111   0.823  0.00  0.00           C  
HETATM  152  N7   DA     8       2.991  -3.267   1.009  0.00  0.00           N  
HETATM  153  C8   DA     8       3.941  -2.910   1.840  0.00  0.00           C  
HETATM  154  N9   DA     8       3.874  -1.587   2.225  0.00  0.00           N  
HETATM  155  C4   DA     8       2.790  -1.054   1.556  0.00  0.00           C  
HETATM  156  N3   DA     8       2.333   0.211   1.590  0.00  0.00           N  
HETATM  157  C2   DA     8       1.254   0.359   0.827  0.00  0.00           C  
HETATM  158  N1   DA     8       0.604  -0.578   0.112  0.00  0.00           N  
HETATM  159  P7   DG     9       4.615  -0.513   6.790  0.00  0.00           P  
HETATM  160 PO2   DG     9       5.396  -1.310   8.065  0.00  0.00           O  
HETATM  161 PO1   DG     9       3.029  -0.820   7.343  0.00  0.00           O  
HETATM  162  O5'  DG     9       4.525   1.126   7.368  0.00  0.00           O  
HETATM  163  O3'  DG     9       1.602   3.869   6.308  0.00  0.00           O  
HETATM  164  C1'  DG     9       1.437   0.914   4.700  0.00  0.00           C  
HETATM  165  C2'  DG     9       0.867   1.436   6.053  0.00  0.00           C  
HETATM  166  C3'  DG     9       1.952   2.474   6.503  0.00  0.00           C  
HETATM  167  C4'  DG     9       3.166   2.163   5.543  0.00  0.00           C  
HETATM  168  C5'  DG     9       4.530   2.104   6.301  0.00  0.00           C  
HETATM  169  O4'  DG     9       2.907   0.868   4.916  0.00  0.00           O  
HETATM  170  N2   DG     9      -2.958   0.546   1.832  0.00  0.00           N  
HETATM  171  O6   DG     9      -1.265  -3.715   2.039  0.00  0.00           O  
HETATM  172  C6   DG     9      -1.123  -2.538   2.405  0.00  0.00           C  
HETATM  173  C5   DG     9      -0.105  -1.998   3.252  0.00  0.00           C  
HETATM  174  N7   DG     9       0.972  -2.601   3.875  0.00  0.00           N  
HETATM  175  C8   DG     9       1.594  -1.617   4.478  0.00  0.00           C  
HETATM  176  N9   DG     9       0.978  -0.397   4.287  0.00  0.00           N  
HETATM  177  C4   DG     9      -0.122  -0.628   3.500  0.00  0.00           C  
HETATM  178  N3   DG     9      -1.020   0.296   3.087  0.00  0.00           N  
HETATM  179  C2   DG     9      -1.972  -0.229   2.331  0.00  0.00           C  
HETATM  180  N1   DG     9      -2.022  -1.558   1.987  0.00  0.00           N  
HETATM  181  P8   DA    10       0.833   4.546   7.692  0.00  0.00           P  
HETATM  182 PO2   DA    10       0.938   6.083   7.736  0.00  0.00           O  
HETATM  183 PO1   DA    10       1.413   3.641   9.012  0.00  0.00           O  
HETATM  184  O5'  DA    10      -0.710   3.792   7.625  0.00  0.00           O  
HETATM  185  O3'  DA    10      -4.672   3.987   7.557  0.00  0.00           O  
HETATM  186  C1'  DA    10      -3.350   1.203   6.053  0.00  0.00           C  
HETATM  187  C2'  DA    10      -3.859   1.585   7.479  0.00  0.00           C  
HETATM  188  C3'  DA    10      -3.520   3.113   7.585  0.00  0.00           C  
HETATM  189  C4'  DA    10      -2.691   3.385   6.274  0.00  0.00           C  
HETATM  190  C5'  DA    10      -1.468   4.312   6.496  0.00  0.00           C  
HETATM  191  O4'  DA    10      -2.208   2.099   5.779  0.00  0.00           O  
HETATM  192  C6   DA    10      -3.188  -3.409   4.541  0.00  0.00           C  
HETATM  193  C5   DA    10      -2.764  -2.277   5.277  0.00  0.00           C  
HETATM  194  N7   DA    10      -1.773  -2.087   6.224  0.00  0.00           N  
HETATM  195  C8   DA    10      -1.900  -0.826   6.565  0.00  0.00           C  
HETATM  196  N9   DA    10      -2.913  -0.170   5.902  0.00  0.00           N  
HETATM  197  C4   DA    10      -3.482  -1.098   5.063  0.00  0.00           C  
HETATM  198  N3   DA    10      -4.526  -0.925   4.236  0.00  0.00           N  
HETATM  199  C2   DA    10      -4.824  -2.045   3.587  0.00  0.00           C  
HETATM  200  N1   DA    10      -4.227  -3.247   3.702  0.00  0.00           N  
HETATM  201  N6   DA    10      -2.638  -4.638   4.673  0.00  0.00           N  
TER     202       DA    10
END
