# Supplementary material for: The Consequence of the Presence of Ribonucleotide for ds-DNA’s Electronic Properties: Preliminary Theoretical Studies
Source: Cells. 2025 Jun 11;14(12):881. doi: 10.3390/cells14120881 (PMC12190494; doi:10.3390/cells14120881)
Supplement: Supplementary file 1 [file cells-14-00881-s001.zip › R-DNA_Anion.pdb]

REMARK   Accelrys Discovery Studio PDB file
REMARK   Created:  Sun Apr 13 01:50:45 �rodkowoeuropejski czas letni 2025
HETATM    1  O5'  DT A   1      -6.720  -9.093  -1.689  0.00  0.00           O  
HETATM    2  O3'  DT A   1     -10.067  -6.618  -2.047  0.00  0.00           O  
HETATM    3  C1'  DT A   1      -7.458  -6.174  -0.141  0.00  0.00           C  
HETATM    4  C2'  DT A   1      -7.588  -6.212  -1.692  0.00  0.00           C  
HETATM    5  C3'  DT A   1      -8.745  -7.224  -1.965  0.00  0.00           C  
HETATM    6  C4'  DT A   1      -8.737  -8.107  -0.671  0.00  0.00           C  
HETATM    7  C5'  DT A   1      -7.889  -9.409  -0.881  0.00  0.00           C  
HETATM    8  O4'  DT A   1      -8.256  -7.283   0.433  0.00  0.00           O  
HETATM    9  C4   DT A   1      -3.558  -6.593   1.526  0.00  0.00           C  
HETATM   10  O4   DT A   1      -2.474  -6.691   2.120  0.00  0.00           O  
HETATM   11 MC5   DT A   1      -3.187  -8.717   0.176  0.00  0.00           C  
HETATM   12  N3   DT A   1      -4.401  -5.540   1.797  0.00  0.00           N  
HETATM   13  C2   DT A   1      -5.648  -5.303   1.266  0.00  0.00           C  
HETATM   14  O2   DT A   1      -6.318  -4.335   1.614  0.00  0.00           O  
HETATM   15  N1   DT A   1      -6.085  -6.265   0.369  0.00  0.00           N  
HETATM   16  C6   DT A   1      -5.292  -7.338   0.028  0.00  0.00           C  
HETATM   17  C5   DT A   1      -4.053  -7.545   0.540  0.00  0.00           C  
HETATM   18  P5   DC A   2     -10.231  -5.567  -3.401  0.00  0.00           P  
HETATM   19 PO1   DC A   2     -11.685  -5.425  -3.902  0.00  0.00           O  
HETATM   20 PO2   DC A   2      -9.020  -6.051  -4.491  0.00  0.00           O  
HETATM   21  O5'  DC A   2      -9.393  -4.167  -2.850  0.00  0.00           O  
HETATM   22  O3'  DC A   2      -9.627  -0.221  -1.597  0.00  0.00           O  
HETATM   23  C1'  DC A   2      -6.870  -1.995  -0.803  0.00  0.00           C  
HETATM   24  C2'  DC A   2      -7.327  -1.195  -2.075  0.00  0.00           C  
HETATM   25  C3'  DC A   2      -8.876  -1.365  -2.095  0.00  0.00           C  
HETATM   26  C4'  DC A   2      -9.125  -2.539  -1.066  0.00  0.00           C  
HETATM   27  C5'  DC A   2     -10.034  -3.662  -1.641  0.00  0.00           C  
HETATM   28  O4'  DC A   2      -7.844  -3.129  -0.714  0.00  0.00           O  
HETATM   29  N4   DC A   2      -1.962  -4.532  -0.383  0.00  0.00           N  
HETATM   30  C4   DC A   2      -3.204  -3.900  -0.596  0.00  0.00           C  
HETATM   31  N3   DC A   2      -3.413  -2.767   0.173  0.00  0.00           N  
HETATM   32  C2   DC A   2      -4.585  -2.123   0.072  0.00  0.00           C  
HETATM   33  O2   DC A   2      -4.856  -1.109   0.777  0.00  0.00           O  
HETATM   34  N1   DC A   2      -5.554  -2.546  -0.848  0.00  0.00           N  
HETATM   35  C6   DC A   2      -5.329  -3.663  -1.683  0.00  0.00           C  
HETATM   36  C5   DC A   2      -4.116  -4.352  -1.533  0.00  0.00           C  
HETATM   37  P6   DT A   3      -9.424   1.192  -2.551  0.00  0.00           P  
HETATM   38 PO2   DT A   3     -10.628   2.151  -2.465  0.00  0.00           O  
HETATM   39 PO1   DT A   3      -8.895   0.630  -4.068  0.00  0.00           O  
HETATM   40  O5'  DT A   3      -7.893   1.805  -2.035  0.00  0.00           O  
HETATM   41  O3'  DT A   3      -6.550   5.631  -0.916  0.00  0.00           O  
HETATM   42  C1'  DT A   3      -4.435   2.963  -0.916  0.00  0.00           C  
HETATM   43  C2'  DT A   3      -4.923   3.992  -1.982  0.00  0.00           C  
HETATM   44  C3'  DT A   3      -6.387   4.334  -1.557  0.00  0.00           C  
HETATM   45  C4'  DT A   3      -6.726   3.262  -0.452  0.00  0.00           C  
HETATM   46  C5'  DT A   3      -8.035   2.469  -0.747  0.00  0.00           C  
HETATM   47  O4'  DT A   3      -5.637   2.302  -0.362  0.00  0.00           O  
HETATM   48  O4   DT A   3      -1.731  -1.512  -2.511  0.00  0.00           O  
HETATM   49  C4   DT A   3      -2.334  -0.471  -2.240  0.00  0.00           C  
HETATM   50  N3   DT A   3      -1.797   0.445  -1.352  0.00  0.00           N  
HETATM   51  C2   DT A   3      -2.345   1.644  -0.957  0.00  0.00           C  
HETATM   52  O2   DT A   3      -1.744   2.440  -0.242  0.00  0.00           O  
HETATM   53  N1   DT A   3      -3.625   1.871  -1.441  0.00  0.00           N  
HETATM   54  C6   DT A   3      -4.204   1.024  -2.367  0.00  0.00           C  
HETATM   55  C5   DT A   3      -3.621  -0.104  -2.824  0.00  0.00           C  
HETATM   56 MC5   DT A   3      -4.228  -1.006  -3.856  0.00  0.00           C  
HETATM   57  P7   DC A   4      -6.128   6.944  -1.945  0.00  0.00           P  
HETATM   58 PO2   DC A   4      -6.826   8.270  -1.574  0.00  0.00           O  
HETATM   59  OP1  DC A   4      -6.251   6.329  -3.524  0.00  0.00           O  
HETATM   60  O5'  DC A   4      -4.407   6.866  -1.897  0.00  0.00           O  
HETATM   61  O3'  DC A   4      -1.237   8.976  -0.778  0.00  0.00           O  
HETATM   62  C1'  DC A   4      -0.721   5.540  -1.423  0.00  0.00           C  
HETATM   63  C2'  DC A   4      -0.529   6.922  -2.137  0.00  0.00           C  
HETATM   64  C3'  DC A   4      -1.668   7.820  -1.540  0.00  0.00           C  
HETATM   65  C4'  DC A   4      -2.403   6.857  -0.536  0.00  0.00           C  
HETATM   66  C5'  DC A   4      -3.942   7.065  -0.530  0.00  0.00           C  
HETATM   67  O4'  DC A   4      -2.123   5.491  -0.957  0.00  0.00           O  
HETATM   68  N4   DC A   4      -0.299   0.857  -4.284  0.00  0.00           N  
HETATM   69  C4   DC A   4      -0.379   2.033  -3.650  0.00  0.00           C  
HETATM   70  N3   DC A   4       0.591   2.352  -2.789  0.00  0.00           N  
HETATM   71  C2   DC A   4       0.564   3.532  -2.118  0.00  0.00           C  
HETATM   72  O2   DC A   4       1.492   3.894  -1.374  0.00  0.00           O  
HETATM   73  N1   DC A   4      -0.543   4.374  -2.285  0.00  0.00           N  
HETATM   74  C6   DC A   4      -1.524   4.061  -3.179  0.00  0.00           C  
HETATM   75  C5   DC A   4      -1.486   2.916  -3.905  0.00  0.00           C  
HETATM   76  P8   DT A   5      -0.737  10.285  -1.781  0.00  0.00           P  
HETATM   77 PO2   DT A   5      -0.972  11.662  -1.129  0.00  0.00           O  
HETATM   78 PO1   DT A   5      -1.419   9.989  -3.310  0.00  0.00           O  
HETATM   79  O5'  DT A   5       0.857   9.793  -2.196  0.00  0.00           O  
HETATM   80  O3'  DT A   5       4.851  10.314  -2.227  0.00  0.00           O  
HETATM   81  C1'  DT A   5       3.609   7.005  -2.607  0.00  0.00           C  
HETATM   82  C2'  DT A   5       4.266   8.220  -3.351  0.00  0.00           C  
HETATM   83  C3'  DT A   5       3.732   9.482  -2.612  0.00  0.00           C  
HETATM   84  C4'  DT A   5       2.945   8.868  -1.386  0.00  0.00           C  
HETATM   85  C5'  DT A   5       1.681   9.683  -1.001  0.00  0.00           C  
HETATM   86  O4'  DT A   5       2.502   7.539  -1.784  0.00  0.00           O  
HETATM   87  O4   DT A   5       1.302   3.250  -5.867  0.00  0.00           O  
HETATM   88  C4   DT A   5       1.792   4.131  -5.154  0.00  0.00           C  
HETATM   89  N3   DT A   5       2.904   3.864  -4.378  0.00  0.00           N  
HETATM   90  C2   DT A   5       3.565   4.732  -3.542  0.00  0.00           C  
HETATM   91  O2   DT A   5       4.568   4.402  -2.915  0.00  0.00           O  
HETATM   92  N1   DT A   5       3.023   6.006  -3.491  0.00  0.00           N  
HETATM   93  C6   DT A   5       1.931   6.356  -4.259  0.00  0.00           C  
HETATM   94  C5   DT A   5       1.278   5.497  -5.074  0.00  0.00           C  
HETATM   95 MC5   DT A   5       0.100   5.879  -5.923  0.00  0.00           C  
TER      96       DT A   5
HETATM   97  O5'  DA B   6       6.392  -5.109  -7.107  0.00  0.00           O  
HETATM   98  O3'  DA B   6       9.952  -4.767  -4.924  0.00  0.00           O  
HETATM   99  C1'  DA B   6       7.524  -2.583  -5.160  0.00  0.00           C  
HETATM  100  C2'  DA B   6       7.565  -4.013  -4.543  0.00  0.00           C  
HETATM  101  C3'  DA B   6       8.587  -4.796  -5.428  0.00  0.00           C  
HETATM  102  C4'  DA B   6       8.571  -3.975  -6.761  0.00  0.00           C  
HETATM  103  C5'  DA B   6       7.558  -4.576  -7.799  0.00  0.00           C  
HETATM  104  O4'  DA B   6       8.299  -2.583  -6.413  0.00  0.00           O  
HETATM  105  N6   DA B   6       2.442   0.521  -6.189  0.00  0.00           N  
HETATM  106  C6   DA B   6       3.623   0.324  -5.564  0.00  0.00           C  
HETATM  107  C5   DA B   6       4.372  -0.867  -5.705  0.00  0.00           C  
HETATM  108  N7   DA B   6       4.133  -2.042  -6.396  0.00  0.00           N  
HETATM  109  C8   DA B   6       5.224  -2.749  -6.202  0.00  0.00           C  
HETATM  110  N9   DA B   6       6.160  -2.111  -5.422  0.00  0.00           N  
HETATM  111  C4   DA B   6       5.628  -0.887  -5.095  0.00  0.00           C  
HETATM  112  N3   DA B   6       6.180   0.097  -4.362  0.00  0.00           N  
HETATM  113  C2   DA B   6       5.372   1.147  -4.268  0.00  0.00           C  
HETATM  114  N1   DA B   6       4.155   1.316  -4.822  0.00  0.00           N  
HETATM  115  P1   DG B   7      10.139  -5.682  -3.478  0.00  0.00           P  
HETATM  116 PO2   DG B   7      11.597  -6.121  -3.238  0.00  0.00           O  
HETATM  117 PO1   DG B   7       8.920  -6.866  -3.532  0.00  0.00           O  
HETATM  118  O5'  DG B   7       9.361  -4.675  -2.309  0.00  0.00           O  
HETATM  119  O3'  DG B   7       9.669  -2.422   1.095  0.00  0.00           O  
HETATM  120  C1'  DG B   7       7.104  -1.898  -0.920  0.00  0.00           C  
HETATM  121  C2'  DG B   7       7.380  -2.915   0.192  0.00  0.00           C  
HETATM  122  C3'  DG B   7       8.897  -3.127   0.102  0.00  0.00           C  
HETATM  123  C4'  DG B   7       9.283  -2.506  -1.261  0.00  0.00           C  
HETATM  124  C5'  DG B   7      10.115  -3.417  -2.150  0.00  0.00           C  
HETATM  125  O4'  DG B   7       8.059  -2.210  -1.925  0.00  0.00           O  
HETATM  126  N2   DG B   7       3.830   2.266  -0.811  0.00  0.00           N  
HETATM  127  O6   DG B   7       1.739  -0.925  -3.379  0.00  0.00           O  
HETATM  128  C6   DG B   7       2.714  -0.666  -2.660  0.00  0.00           C  
HETATM  129  C5   DG B   7       3.828  -1.509  -2.359  0.00  0.00           C  
HETATM  130  N7   DG B   7       4.101  -2.813  -2.732  0.00  0.00           N  
HETATM  131  C8   DG B   7       5.271  -3.060  -2.206  0.00  0.00           C  
HETATM  132  N9   DG B   7       5.793  -1.984  -1.508  0.00  0.00           N  
HETATM  133  C4   DG B   7       4.865  -0.974  -1.601  0.00  0.00           C  
HETATM  134  N3   DG B   7       4.972   0.262  -1.070  0.00  0.00           N  
HETATM  135  C2   DG B   7       3.909   1.013  -1.316  0.00  0.00           C  
HETATM  136  N1   DG B   7       2.829   0.582  -2.044  0.00  0.00           N  
HETATM  137  P2   DA B   8       9.599  -2.769   2.667  0.00  0.00           P  
HETATM  138 PO2   DA B   8      10.852  -2.390   3.368  0.00  0.00           O  
HETATM  139 PO1   DA B   8       9.118  -4.299   2.757  0.00  0.00           O  
HETATM  140  O5'  DA B   8       8.251  -2.053   3.186  0.00  0.00           O  
HETATM  141  O3'  DA B   8       5.341   0.194   5.319  0.00  0.00           O  
HETATM  142  C1'  DA B   8       4.745  -1.035   2.937  0.00  0.00           C  
HETATM  143  C2'  DA B   8       5.289  -1.918   4.062  0.00  0.00           C  
HETATM  144  O2'  DA B   8       4.359  -2.407   4.987  0.00  0.00           O  
HETATM  145  C3'  DA B   8       6.188  -0.854   4.713  0.00  0.00           C  
HETATM  146  C4'  DA B   8       6.806  -0.168   3.468  0.00  0.00           C  
HETATM  147  C5'  DA B   8       8.217  -0.614   3.152  0.00  0.00           C  
HETATM  148  O4'  DA B   8       5.933  -0.494   2.372  0.00  0.00           O  
HETATM  149  N6   DA B   8       0.383  -2.626  -0.838  0.00  0.00           N  
HETATM  150  C6   DA B   8       1.067  -1.738  -0.100  0.00  0.00           C  
HETATM  151  C5   DA B   8       2.254  -2.085   0.590  0.00  0.00           C  
HETATM  152  N7   DA B   8       2.964  -3.269   0.691  0.00  0.00           N  
HETATM  153  C8   DA B   8       3.951  -2.984   1.502  0.00  0.00           C  
HETATM  154  N9   DA B   8       3.937  -1.674   1.946  0.00  0.00           N  
HETATM  155  C4   DA B   8       2.838  -1.084   1.355  0.00  0.00           C  
HETATM  156  N3   DA B   8       2.415   0.184   1.491  0.00  0.00           N  
HETATM  157  C2   DA B   8       1.325   0.408   0.759  0.00  0.00           C  
HETATM  158  N1   DA B   8       0.645  -0.457  -0.014  0.00  0.00           N  
HETATM  159  P3   DG B   9       4.728  -0.215   6.864  0.00  0.00           P  
HETATM  160 PO2   DG B   9       6.072  -0.931   7.611  0.00  0.00           O  
HETATM  161 PO1   DG B   9       3.393  -0.966   7.148  0.00  0.00           O  
HETATM  162  O5'  DG B   9       4.817   1.339   7.588  0.00  0.00           O  
HETATM  163  O3'  DG B   9       1.453   3.549   7.794  0.00  0.00           O  
HETATM  164  C1'  DG B   9       1.228   1.129   5.404  0.00  0.00           C  
HETATM  165  C2'  DG B   9       0.927   1.197   6.934  0.00  0.00           C  
HETATM  166  C3'  DG B   9       1.973   2.233   7.471  0.00  0.00           C  
HETATM  167  C4'  DG B   9       2.952   2.420   6.249  0.00  0.00           C  
HETATM  168  C5'  DG B   9       4.461   2.402   6.662  0.00  0.00           C  
HETATM  169  O4'  DG B   9       2.699   1.340   5.304  0.00  0.00           O  
HETATM  170  N2   DG B   9      -2.683   0.305   1.779  0.00  0.00           N  
HETATM  171  O6   DG B   9      -0.373  -3.650   2.119  0.00  0.00           O  
HETATM  172  C6   DG B   9      -0.468  -2.483   2.523  0.00  0.00           C  
HETATM  173  C5   DG B   9       0.371  -1.808   3.474  0.00  0.00           C  
HETATM  174  N7   DG B   9       1.434  -2.267   4.243  0.00  0.00           N  
HETATM  175  C8   DG B   9       1.739  -1.255   5.021  0.00  0.00           C  
HETATM  176  N9   DG B   9       0.959  -0.148   4.782  0.00  0.00           N  
HETATM  177  C4   DG B   9       0.062  -0.488   3.794  0.00  0.00           C  
HETATM  178  N3   DG B   9      -0.914   0.298   3.287  0.00  0.00           N  
HETATM  179  C2   DG B   9      -1.677  -0.344   2.413  0.00  0.00           C  
HETATM  180  N1   DG B   9      -1.497  -1.659   2.063  0.00  0.00           N  
HETATM  181  P4   DA B  10       0.586   3.571   9.281  0.00  0.00           P  
HETATM  182 PO2   DA B  10       0.588   4.959   9.952  0.00  0.00           O  
HETATM  183 PO1   DA B  10       1.154   2.240  10.174  0.00  0.00           O  
HETATM  184  O5'  DA B  10      -0.904   2.845   8.818  0.00  0.00           O  
HETATM  185  O3'  DA B  10      -4.902   3.018   8.216  0.00  0.00           O  
HETATM  186  C1'  DA B  10      -3.153   0.643   6.465  0.00  0.00           C  
HETATM  187  C2'  DA B  10      -3.897   0.721   7.837  0.00  0.00           C  
HETATM  188  C3'  DA B  10      -3.702   2.213   8.277  0.00  0.00           C  
HETATM  189  C4'  DA B  10      -2.703   2.779   7.199  0.00  0.00           C  
HETATM  190  C5'  DA B  10      -1.574   3.653   7.809  0.00  0.00           C  
HETATM  191  O4'  DA B  10      -2.074   1.646   6.529  0.00  0.00           O  
HETATM  192  C6   DA B  10      -2.500  -3.765   4.536  0.00  0.00           C  
HETATM  193  C5   DA B  10      -2.203  -2.673   5.382  0.00  0.00           C  
HETATM  194  N7   DA B  10      -1.289  -2.497   6.406  0.00  0.00           N  
HETATM  195  C8   DA B  10      -1.541  -1.287   6.847  0.00  0.00           C  
HETATM  196  N9   DA B  10      -2.558  -0.649   6.174  0.00  0.00           N  
HETATM  197  C4   DA B  10      -3.001  -1.537   5.222  0.00  0.00           C  
HETATM  198  N3   DA B  10      -4.004  -1.369   4.345  0.00  0.00           N  
HETATM  199  C2   DA B  10      -4.180  -2.452   3.593  0.00  0.00           C  
HETATM  200  N1   DA B  10      -3.506  -3.615   3.659  0.00  0.00           N  
HETATM  201  N6   DA B  10      -1.864  -4.964   4.606  0.00  0.00           N  
TER     202       DA B  10
END
