# Supplementary material for: The Consequence of the Presence of Ribonucleotide for ds-DNA’s Electronic Properties: Preliminary Theoretical Studies
Source: Cells. 2025 Jun 11;14(12):881. doi: 10.3390/cells14120881 (PMC12190494; doi:10.3390/cells14120881)
Supplement: Supplementary file 1 [file cells-14-00881-s001.zip › R-DNA_Cation.pdb]

REMARK   Accelrys Discovery Studio PDB file
REMARK   Created:  Sun Apr 13 01:50:54 �rodkowoeuropejski czas letni 2025
HETATM    1  O5'  DT A   1      -7.137  -8.997   1.239  0.00  0.00           O  
HETATM    2  O3'  DT A   1     -10.372  -6.789  -0.200  0.00  0.00           O  
HETATM    3  C1'  DT A   1      -7.813  -5.682   1.532  0.00  0.00           C  
HETATM    4  C2'  DT A   1      -7.907  -6.289   0.100  0.00  0.00           C  
HETATM    5  C3'  DT A   1      -9.073  -7.323   0.181  0.00  0.00           C  
HETATM    6  C4'  DT A   1      -9.140  -7.646   1.713  0.00  0.00           C  
HETATM    7  C5'  DT A   1      -8.344  -8.953   2.051  0.00  0.00           C  
HETATM    8  O4'  DT A   1      -8.656  -6.480   2.445  0.00  0.00           O  
HETATM    9  C4   DT A   1      -3.911  -5.549   3.295  0.00  0.00           C  
HETATM   10  O4   DT A   1      -2.809  -5.447   3.915  0.00  0.00           O  
HETATM   11 MC5   DT A   1      -3.596  -8.038   2.872  0.00  0.00           C  
HETATM   12  N3   DT A   1      -4.704  -4.429   3.123  0.00  0.00           N  
HETATM   13  C2   DT A   1      -5.944  -4.390   2.524  0.00  0.00           C  
HETATM   14  O2   DT A   1      -6.578  -3.305   2.407  0.00  0.00           O  
HETATM   15  N1   DT A   1      -6.434  -5.613   2.078  0.00  0.00           N  
HETATM   16  C6   DT A   1      -5.674  -6.774   2.186  0.00  0.00           C  
HETATM   17  C5   DT A   1      -4.434  -6.796   2.749  0.00  0.00           C  
HETATM   18  P5   DC A   2     -10.442  -6.347  -1.864  0.00  0.00           P  
HETATM   19 PO1   DC A   2     -11.863  -6.406  -2.464  0.00  0.00           O  
HETATM   20 PO2   DC A   2      -9.175  -7.200  -2.608  0.00  0.00           O  
HETATM   21  O5'  DC A   2      -9.606  -4.838  -1.838  0.00  0.00           O  
HETATM   22  O3'  DC A   2      -9.872  -0.613  -1.976  0.00  0.00           O  
HETATM   23  C1'  DC A   2      -7.209  -2.041  -0.568  0.00  0.00           C  
HETATM   24  C2'  DC A   2      -7.562  -1.661  -2.034  0.00  0.00           C  
HETATM   25  C3'  DC A   2      -9.113  -1.850  -2.082  0.00  0.00           C  
HETATM   26  C4'  DC A   2      -9.421  -2.662  -0.761  0.00  0.00           C  
HETATM   27  C5'  DC A   2     -10.321  -3.911  -0.970  0.00  0.00           C  
HETATM   28  O4'  DC A   2      -8.153  -3.114  -0.199  0.00  0.00           O  
HETATM   29  N4   DC A   2      -2.278  -4.139   0.831  0.00  0.00           N  
HETATM   30  C4   DC A   2      -3.431  -3.629   0.382  0.00  0.00           C  
HETATM   31  N3   DC A   2      -3.712  -2.330   0.653  0.00  0.00           N  
HETATM   32  C2   DC A   2      -4.906  -1.773   0.295  0.00  0.00           C  
HETATM   33  O2   DC A   2      -5.180  -0.555   0.533  0.00  0.00           O  
HETATM   34  N1   DC A   2      -5.852  -2.569  -0.364  0.00  0.00           N  
HETATM   35  C6   DC A   2      -5.559  -3.870  -0.697  0.00  0.00           C  
HETATM   36  C5   DC A   2      -4.368  -4.441  -0.359  0.00  0.00           C  
HETATM   37  P6   DT A   3      -9.586   0.474  -3.277  0.00  0.00           P  
HETATM   38 PO2   DT A   3     -10.729   1.491  -3.461  0.00  0.00           O  
HETATM   39 PO1   DT A   3      -9.103  -0.520  -4.569  0.00  0.00           O  
HETATM   40  O5'  DT A   3      -8.009   1.093  -2.933  0.00  0.00           O  
HETATM   41  O3'  DT A   3      -6.330   4.836  -2.836  0.00  0.00           O  
HETATM   42  C1'  DT A   3      -4.402   2.120  -1.911  0.00  0.00           C  
HETATM   43  C2'  DT A   3      -4.707   2.903  -3.227  0.00  0.00           C  
HETATM   44  C3'  DT A   3      -6.178   3.406  -3.053  0.00  0.00           C  
HETATM   45  C4'  DT A   3      -6.656   2.715  -1.719  0.00  0.00           C  
HETATM   46  C5'  DT A   3      -8.061   2.058  -1.845  0.00  0.00           C  
HETATM   47  O4'  DT A   3      -5.700   1.676  -1.361  0.00  0.00           O  
HETATM   48  O4   DT A   3      -1.811  -2.749  -2.149  0.00  0.00           O  
HETATM   49  C4   DT A   3      -2.399  -1.627  -2.197  0.00  0.00           C  
HETATM   50  N3   DT A   3      -1.838  -0.527  -1.577  0.00  0.00           N  
HETATM   51  C2   DT A   3      -2.355   0.752  -1.549  0.00  0.00           C  
HETATM   52  O2   DT A   3      -1.700   1.719  -1.079  0.00  0.00           O  
HETATM   53  N1   DT A   3      -3.630   0.881  -2.092  0.00  0.00           N  
HETATM   54  C6   DT A   3      -4.223  -0.171  -2.780  0.00  0.00           C  
HETATM   55  C5   DT A   3      -3.660  -1.404  -2.898  0.00  0.00           C  
HETATM   56 MC5   DT A   3      -4.238  -2.519  -3.722  0.00  0.00           C  
HETATM   57  P7   DC A   4      -5.690   5.784  -4.121  0.00  0.00           P  
HETATM   58 PO2   DC A   4      -6.354   7.171  -4.260  0.00  0.00           O  
HETATM   59  OP1  DC A   4      -5.621   4.734  -5.454  0.00  0.00           O  
HETATM   60  O5'  DC A   4      -4.002   5.696  -3.777  0.00  0.00           O  
HETATM   61  O3'  DC A   4      -0.965   8.011  -2.579  0.00  0.00           O  
HETATM   62  C1'  DC A   4      -0.509   4.492  -2.503  0.00  0.00           C  
HETATM   63  C2'  DC A   4      -0.116   5.729  -3.378  0.00  0.00           C  
HETATM   64  C3'  DC A   4      -1.305   6.734  -3.173  0.00  0.00           C  
HETATM   65  C4'  DC A   4      -2.237   5.990  -2.148  0.00  0.00           C  
HETATM   66  C5'  DC A   4      -3.746   6.216  -2.441  0.00  0.00           C  
HETATM   67  O4'  DC A   4      -1.960   4.564  -2.258  0.00  0.00           O  
HETATM   68  N4   DC A   4      -0.069  -0.714  -4.386  0.00  0.00           N  
HETATM   69  C4   DC A   4      -0.134   0.572  -4.016  0.00  0.00           C  
HETATM   70  N3   DC A   4       0.780   1.049  -3.130  0.00  0.00           N  
HETATM   71  C2   DC A   4       0.732   2.345  -2.699  0.00  0.00           C  
HETATM   72  O2   DC A   4       1.613   2.819  -1.906  0.00  0.00           O  
HETATM   73  N1   DC A   4      -0.289   3.177  -3.150  0.00  0.00           N  
HETATM   74  C6   DC A   4      -1.205   2.717  -4.065  0.00  0.00           C  
HETATM   75  C5   DC A   4      -1.163   1.438  -4.535  0.00  0.00           C  
HETATM   76  P8   DT A   5      -0.257   9.106  -3.706  0.00  0.00           P  
HETATM   77 PO2   DT A   5      -0.523  10.581  -3.351  0.00  0.00           O  
HETATM   78 PO1   DT A   5      -0.716   8.541  -5.243  0.00  0.00           O  
HETATM   79  O5'  DT A   5       1.358   8.519  -3.765  0.00  0.00           O  
HETATM   80  O3'  DT A   5       5.295   9.241  -3.366  0.00  0.00           O  
HETATM   81  C1'  DT A   5       4.187   5.856  -3.250  0.00  0.00           C  
HETATM   82  C2'  DT A   5       4.930   6.937  -4.109  0.00  0.00           C  
HETATM   83  C3'  DT A   5       4.264   8.289  -3.718  0.00  0.00           C  
HETATM   84  C4'  DT A   5       3.329   7.889  -2.508  0.00  0.00           C  
HETATM   85  C5'  DT A   5       2.003   8.696  -2.472  0.00  0.00           C  
HETATM   86  O4'  DT A   5       2.978   6.485  -2.680  0.00  0.00           O  
HETATM   87  O4   DT A   5       2.125   1.504  -5.957  0.00  0.00           O  
HETATM   88  C4   DT A   5       2.601   2.531  -5.390  0.00  0.00           C  
HETATM   89  N3   DT A   5       3.662   2.408  -4.506  0.00  0.00           N  
HETATM   90  C2   DT A   5       4.261   3.442  -3.812  0.00  0.00           C  
HETATM   91  O2   DT A   5       5.248   3.251  -3.054  0.00  0.00           O  
HETATM   92  N1   DT A   5       3.707   4.698  -4.023  0.00  0.00           N  
HETATM   93  C6   DT A   5       2.682   4.893  -4.939  0.00  0.00           C  
HETATM   94  C5   DT A   5       2.100   3.880  -5.633  0.00  0.00           C  
HETATM   95 MC5   DT A   5       1.015   4.076  -6.654  0.00  0.00           C  
TER      96       DT A   5
HETATM   97  O5'  DA B   6       7.089  -6.813  -5.170  0.00  0.00           O  
HETATM   98  O3'  DA B   6      10.587  -5.956  -2.953  0.00  0.00           O  
HETATM   99  C1'  DA B   6       8.192  -3.984  -3.769  0.00  0.00           C  
HETATM  100  C2'  DA B   6       8.157  -5.269  -2.891  0.00  0.00           C  
HETATM  101  C3'  DA B   6       9.262  -6.181  -3.509  0.00  0.00           C  
HETATM  102  C4'  DA B   6       9.294  -5.678  -4.990  0.00  0.00           C  
HETATM  103  C5'  DA B   6       8.305  -6.485  -5.904  0.00  0.00           C  
HETATM  104  O4'  DA B   6       9.023  -4.241  -4.954  0.00  0.00           O  
HETATM  105  N6   DA B   6       3.158  -1.070  -5.540  0.00  0.00           N  
HETATM  106  C6   DA B   6       4.356  -1.127  -4.934  0.00  0.00           C  
HETATM  107  C5   DA B   6       5.091  -2.333  -4.792  0.00  0.00           C  
HETATM  108  N7   DA B   6       4.832  -3.635  -5.219  0.00  0.00           N  
HETATM  109  C8   DA B   6       5.903  -4.332  -4.845  0.00  0.00           C  
HETATM  110  N9   DA B   6       6.844  -3.543  -4.189  0.00  0.00           N  
HETATM  111  C4   DA B   6       6.344  -2.256  -4.156  0.00  0.00           C  
HETATM  112  N3   DA B   6       6.915  -1.128  -3.653  0.00  0.00           N  
HETATM  113  C2   DA B   6       6.146  -0.040  -3.815  0.00  0.00           C  
HETATM  114  N1   DA B   6       4.922   0.006  -4.414  0.00  0.00           N  
HETATM  115  P1   DG B   7      10.720  -6.481  -1.319  0.00  0.00           P  
HETATM  116 PO2   DG B   7      12.179  -6.727  -0.892  0.00  0.00           O  
HETATM  117 PO1   DG B   7       9.583  -7.736  -1.163  0.00  0.00           O  
HETATM  118  O5'  DG B   7       9.790  -5.292  -0.476  0.00  0.00           O  
HETATM  119  O3'  DG B   7       9.583  -2.384   2.336  0.00  0.00           O  
HETATM  120  C1'  DG B   7       7.196  -2.343  -0.109  0.00  0.00           C  
HETATM  121  C2'  DG B   7       7.340  -2.991   1.298  0.00  0.00           C  
HETATM  122  C3'  DG B   7       8.879  -3.260   1.418  0.00  0.00           C  
HETATM  123  C4'  DG B   7       9.425  -2.931  -0.024  0.00  0.00           C  
HETATM  124  C5'  DG B   7      10.430  -3.988  -0.561  0.00  0.00           C  
HETATM  125  O4'  DG B   7       8.284  -2.885  -0.936  0.00  0.00           O  
HETATM  126  N2   DG B   7       3.823   1.543  -1.303  0.00  0.00           N  
HETATM  127  O6   DG B   7       1.880  -2.295  -3.040  0.00  0.00           O  
HETATM  128  C6   DG B   7       2.810  -1.774  -2.387  0.00  0.00           C  
HETATM  129  C5   DG B   7       3.962  -2.490  -1.855  0.00  0.00           C  
HETATM  130  N7   DG B   7       4.275  -3.813  -1.855  0.00  0.00           N  
HETATM  131  C8   DG B   7       5.467  -3.885  -1.208  0.00  0.00           C  
HETATM  132  N9   DG B   7       5.932  -2.659  -0.801  0.00  0.00           N  
HETATM  133  C4   DG B   7       4.980  -1.726  -1.194  0.00  0.00           C  
HETATM  134  N3   DG B   7       5.003  -0.418  -1.011  0.00  0.00           N  
HETATM  135  C2   DG B   7       3.874   0.242  -1.486  0.00  0.00           C  
HETATM  136  N1   DG B   7       2.836  -0.402  -2.119  0.00  0.00           N  
HETATM  137  P2   DA B   8       8.999  -2.514   3.953  0.00  0.00           P  
HETATM  138 PO2   DA B   8      10.035  -2.106   5.022  0.00  0.00           O  
HETATM  139 PO1   DA B   8       8.227  -4.024   4.014  0.00  0.00           O  
HETATM  140  O5'  DA B   8       7.532  -1.611   3.838  0.00  0.00           O  
HETATM  141  O3'  DA B   8       4.884   1.606   4.941  0.00  0.00           O  
HETATM  142  C1'  DA B   8       4.388  -0.224   2.934  0.00  0.00           C  
HETATM  143  C2'  DA B   8       4.725  -0.742   4.345  0.00  0.00           C  
HETATM  144  O2'  DA B   8       3.632  -0.942   5.233  0.00  0.00           O  
HETATM  145  C3'  DA B   8       5.669   0.376   4.791  0.00  0.00           C  
HETATM  146  C4'  DA B   8       6.542   0.588   3.541  0.00  0.00           C  
HETATM  147  C5'  DA B   8       7.856  -0.195   3.567  0.00  0.00           C  
HETATM  148  O4'  DA B   8       5.713   0.100   2.408  0.00  0.00           O  
HETATM  149  N6   DA B   8       0.459  -3.237  -0.493  0.00  0.00           N  
HETATM  150  C6   DA B   8       0.997  -2.120   0.007  0.00  0.00           C  
HETATM  151  C5   DA B   8       2.184  -2.109   0.786  0.00  0.00           C  
HETATM  152  N7   DA B   8       3.015  -3.145   1.227  0.00  0.00           N  
HETATM  153  C8   DA B   8       3.911  -2.551   2.004  0.00  0.00           C  
HETATM  154  N9   DA B   8       3.712  -1.174   2.092  0.00  0.00           N  
HETATM  155  C4   DA B   8       2.608  -0.879   1.304  0.00  0.00           C  
HETATM  156  N3   DA B   8       2.033   0.330   1.076  0.00  0.00           N  
HETATM  157  C2   DA B   8       0.945   0.238   0.294  0.00  0.00           C  
HETATM  158  N1   DA B   8       0.420  -0.904  -0.226  0.00  0.00           N  
HETATM  159  P3   DG B   9       4.394   2.324   6.354  0.00  0.00           P  
HETATM  160 PO2   DG B   9       5.709   2.070   7.330  0.00  0.00           O  
HETATM  161 PO1   DG B   9       3.020   1.882   6.964  0.00  0.00           O  
HETATM  162  O5'  DG B   9       4.498   3.940   5.998  0.00  0.00           O  
HETATM  163  O3'  DG B   9       1.127   6.179   5.569  0.00  0.00           O  
HETATM  164  C1'  DG B   9       0.811   3.108   4.252  0.00  0.00           C  
HETATM  165  C2'  DG B   9       0.669   3.656   5.677  0.00  0.00           C  
HETATM  166  C3'  DG B   9       1.699   4.835   5.738  0.00  0.00           C  
HETATM  167  C4'  DG B   9       2.616   4.605   4.491  0.00  0.00           C  
HETATM  168  C5'  DG B   9       4.115   4.597   4.739  0.00  0.00           C  
HETATM  169  O4'  DG B   9       2.228   3.309   3.939  0.00  0.00           O  
HETATM  170  N2   DG B   9      -3.343   1.273   1.403  0.00  0.00           N  
HETATM  171  O6   DG B   9      -0.746  -2.439   2.442  0.00  0.00           O  
HETATM  172  C6   DG B   9      -0.908  -1.188   2.595  0.00  0.00           C  
HETATM  173  C5   DG B   9      -0.077  -0.294   3.338  0.00  0.00           C  
HETATM  174  N7   DG B   9       1.062  -0.506   4.130  0.00  0.00           N  
HETATM  175  C8   DG B   9       1.400   0.699   4.575  0.00  0.00           C  
HETATM  176  N9   DG B   9       0.562   1.692   4.092  0.00  0.00           N  
HETATM  177  C4   DG B   9      -0.393   1.074   3.307  0.00  0.00           C  
HETATM  178  N3   DG B   9      -1.421   1.677   2.659  0.00  0.00           N  
HETATM  179  C2   DG B   9      -2.239   0.817   2.023  0.00  0.00           C  
HETATM  180  N1   DG B   9      -1.999  -0.547   1.990  0.00  0.00           N  
HETATM  181  P4   DA B  10       0.269   6.696   6.969  0.00  0.00           P  
HETATM  182 PO2   DA B  10       0.163   8.231   7.071  0.00  0.00           O  
HETATM  183 PO1   DA B  10       0.949   5.834   8.268  0.00  0.00           O  
HETATM  184  O5'  DA B  10      -1.168   5.752   6.868  0.00  0.00           O  
HETATM  185  O3'  DA B  10      -5.170   5.681   6.628  0.00  0.00           O  
HETATM  186  C1'  DA B  10      -3.514   2.834   5.559  0.00  0.00           C  
HETATM  187  C2'  DA B  10      -4.192   3.351   6.869  0.00  0.00           C  
HETATM  188  C3'  DA B  10      -3.966   4.902   6.815  0.00  0.00           C  
HETATM  189  C4'  DA B  10      -3.077   5.088   5.530  0.00  0.00           C  
HETATM  190  C5'  DA B  10      -1.951   6.141   5.705  0.00  0.00           C  
HETATM  191  O4'  DA B  10      -2.450   3.803   5.236  0.00  0.00           O  
HETATM  192  C6   DA B  10      -2.758  -1.976   5.003  0.00  0.00           C  
HETATM  193  C5   DA B  10      -2.492  -0.662   5.471  0.00  0.00           C  
HETATM  194  N7   DA B  10      -1.519  -0.153   6.337  0.00  0.00           N  
HETATM  195  C8   DA B  10      -1.800   1.145   6.428  0.00  0.00           C  
HETATM  196  N9   DA B  10      -2.905   1.511   5.671  0.00  0.00           N  
HETATM  197  C4   DA B  10      -3.357   0.360   5.049  0.00  0.00           C  
HETATM  198  N3   DA B  10      -4.431   0.212   4.228  0.00  0.00           N  
HETATM  199  C2   DA B  10      -4.592  -1.051   3.811  0.00  0.00           C  
HETATM  200  N1   DA B  10      -3.824  -2.119   4.163  0.00  0.00           N  
HETATM  201  N6   DA B  10      -2.035  -3.055   5.356  0.00  0.00           N  
TER     202       DA B  10
END
