# Supplementary material for: The Consequence of the Presence of Ribonucleotide for ds-DNA’s Electronic Properties: Preliminary Theoretical Studies
Source: Cells. 2025 Jun 11;14(12):881. doi: 10.3390/cells14120881 (PMC12190494; doi:10.3390/cells14120881)
Supplement: Supplementary file 1 [file cells-14-00881-s001.zip › R-DNA_Neutral.pdb]

REMARK   Accelrys Discovery Studio PDB file
REMARK   Created:  Sun Apr 13 01:51:02 �rodkowoeuropejski czas letni 2025
HETATM    1  O5'  DT A   1      -6.681  -9.238  -1.259  0.00  0.00           O  
HETATM    2  O3'  DT A   1     -10.063  -6.828  -1.847  0.00  0.00           O  
HETATM    3  C1'  DT A   1      -7.516  -6.267   0.117  0.00  0.00           C  
HETATM    4  C2'  DT A   1      -7.609  -6.365  -1.436  0.00  0.00           C  
HETATM    5  C3'  DT A   1      -8.737  -7.411  -1.697  0.00  0.00           C  
HETATM    6  C4'  DT A   1      -8.748  -8.243  -0.370  0.00  0.00           C  
HETATM    7  C5'  DT A   1      -7.892  -9.548  -0.514  0.00  0.00           C  
HETATM    8  O4'  DT A   1      -8.280  -7.383   0.713  0.00  0.00           O  
HETATM    9  C4   DT A   1      -3.595  -6.461   1.789  0.00  0.00           C  
HETATM   10  O4   DT A   1      -2.505  -6.481   2.372  0.00  0.00           O  
HETATM   11 MC5   DT A   1      -3.172  -8.663   0.594  0.00  0.00           C  
HETATM   12  N3   DT A   1      -4.463  -5.405   1.985  0.00  0.00           N  
HETATM   13  C2   DT A   1      -5.721  -5.246   1.454  0.00  0.00           C  
HETATM   14  O2   DT A   1      -6.399  -4.251   1.701  0.00  0.00           O  
HETATM   15  N1   DT A   1      -6.143  -6.288   0.645  0.00  0.00           N  
HETATM   16  C6   DT A   1      -5.324  -7.368   0.376  0.00  0.00           C  
HETATM   17  C5   DT A   1      -4.075  -7.498   0.882  0.00  0.00           C  
HETATM   18  P5   DC A   2     -10.199  -5.859  -3.265  0.00  0.00           P  
HETATM   19 PO2   DC A   2     -11.639  -5.753  -3.810  0.00  0.00           O  
HETATM   20 PO1   DC A   2      -8.949  -6.390  -4.286  0.00  0.00           O  
HETATM   21  O5'  DC A   2      -9.385  -4.423  -2.765  0.00  0.00           O  
HETATM   22  O3'  DC A   2      -9.771  -0.398  -1.660  0.00  0.00           O  
HETATM   23  C1'  DC A   2      -7.021  -2.073  -0.712  0.00  0.00           C  
HETATM   24  C2'  DC A   2      -7.413  -1.280  -1.995  0.00  0.00           C  
HETATM   25  C3'  DC A   2      -8.955  -1.517  -2.103  0.00  0.00           C  
HETATM   26  C4'  DC A   2      -9.215  -2.685  -1.071  0.00  0.00           C  
HETATM   27  C5'  DC A   2     -10.089  -3.843  -1.629  0.00  0.00           C  
HETATM   28  O4'  DC A   2      -7.924  -3.241  -0.684  0.00  0.00           O  
HETATM   29  N4   DC A   2      -2.032  -4.296  -0.098  0.00  0.00           N  
HETATM   30  C4   DC A   2      -3.211  -3.717  -0.345  0.00  0.00           C  
HETATM   31  N3   DC A   2      -3.502  -2.583   0.302  0.00  0.00           N  
HETATM   32  C2   DC A   2      -4.708  -1.983   0.146  0.00  0.00           C  
HETATM   33  O2   DC A   2      -5.004  -0.921   0.720  0.00  0.00           O  
HETATM   34  N1   DC A   2      -5.655  -2.585  -0.692  0.00  0.00           N  
HETATM   35  C6   DC A   2      -5.346  -3.714  -1.390  0.00  0.00           C  
HETATM   36  C5   DC A   2      -4.137  -4.317  -1.271  0.00  0.00           C  
HETATM   37  P6   DT A   3      -9.559   1.015  -2.616  0.00  0.00           P  
HETATM   38 PO2   DT A   3     -10.745   1.993  -2.504  0.00  0.00           O  
HETATM   39 PO1   DT A   3      -9.059   0.431  -4.134  0.00  0.00           O  
HETATM   40  O5'  DT A   3      -8.005   1.595  -2.133  0.00  0.00           O  
HETATM   41  O3'  DT A   3      -6.591   5.389  -1.286  0.00  0.00           O  
HETATM   42  C1'  DT A   3      -4.469   2.698  -1.101  0.00  0.00           C  
HETATM   43  C2'  DT A   3      -4.933   3.690  -2.214  0.00  0.00           C  
HETATM   44  C3'  DT A   3      -6.404   4.052  -1.826  0.00  0.00           C  
HETATM   45  C4'  DT A   3      -6.743   3.057  -0.652  0.00  0.00           C  
HETATM   46  C5'  DT A   3      -8.091   2.307  -0.866  0.00  0.00           C  
HETATM   47  O4'  DT A   3      -5.689   2.058  -0.561  0.00  0.00           O  
HETATM   48  O4   DT A   3      -1.702  -1.836  -2.405  0.00  0.00           O  
HETATM   49  C4   DT A   3      -2.315  -0.781  -2.207  0.00  0.00           C  
HETATM   50  N3   DT A   3      -1.804   0.185  -1.361  0.00  0.00           N  
HETATM   51  C2   DT A   3      -2.357   1.415  -1.073  0.00  0.00           C  
HETATM   52  O2   DT A   3      -1.754   2.273  -0.440  0.00  0.00           O  
HETATM   53  N1   DT A   3      -3.644   1.587  -1.563  0.00  0.00           N  
HETATM   54  C6   DT A   3      -4.200   0.684  -2.444  0.00  0.00           C  
HETATM   55  C5   DT A   3      -3.592  -0.459  -2.835  0.00  0.00           C  
HETATM   56 MC5   DT A   3      -4.148  -1.398  -3.865  0.00  0.00           C  
HETATM   57  P7   DC A   4      -6.186   6.627  -2.411  0.00  0.00           P  
HETATM   58 PO2   DC A   4      -6.917   7.962  -2.155  0.00  0.00           O  
HETATM   59  OP1  DC A   4      -6.279   5.887  -3.937  0.00  0.00           O  
HETATM   60  O5'  DC A   4      -4.465   6.587  -2.335  0.00  0.00           O  
HETATM   61  O3'  DC A   4      -1.322   8.790  -1.278  0.00  0.00           O  
HETATM   62  C1'  DC A   4      -0.787   5.334  -1.744  0.00  0.00           C  
HETATM   63  C2'  DC A   4      -0.595   6.676  -2.531  0.00  0.00           C  
HETATM   64  C3'  DC A   4      -1.742   7.599  -1.990  0.00  0.00           C  
HETATM   65  C4'  DC A   4      -2.486   6.683  -0.949  0.00  0.00           C  
HETATM   66  C5'  DC A   4      -4.026   6.881  -0.977  0.00  0.00           C  
HETATM   67  O4'  DC A   4      -2.194   5.299  -1.295  0.00  0.00           O  
HETATM   68  N4   DC A   4      -0.258   0.496  -4.317  0.00  0.00           N  
HETATM   69  C4   DC A   4      -0.366   1.706  -3.757  0.00  0.00           C  
HETATM   70  N3   DC A   4       0.585   2.090  -2.900  0.00  0.00           N  
HETATM   71  C2   DC A   4       0.529   3.305  -2.299  0.00  0.00           C  
HETATM   72  O2   DC A   4       1.437   3.722  -1.559  0.00  0.00           O  
HETATM   73  N1   DC A   4      -0.584   4.122  -2.534  0.00  0.00           N  
HETATM   74  C6   DC A   4      -1.548   3.741  -3.419  0.00  0.00           C  
HETATM   75  C5   DC A   4      -1.486   2.554  -4.073  0.00  0.00           C  
HETATM   76  P8   DT A   5      -0.829  10.059  -2.335  0.00  0.00           P  
HETATM   77 PO2   DT A   5      -1.089  11.461  -1.751  0.00  0.00           O  
HETATM   78 PO1   DT A   5      -1.488   9.682  -3.857  0.00  0.00           O  
HETATM   79  O5'  DT A   5       0.776   9.570  -2.712  0.00  0.00           O  
HETATM   80  O3'  DT A   5       4.778  10.083  -2.720  0.00  0.00           O  
HETATM   81  C1'  DT A   5       3.547   6.771  -2.953  0.00  0.00           C  
HETATM   82  C2'  DT A   5       4.187   7.950  -3.767  0.00  0.00           C  
HETATM   83  C3'  DT A   5       3.657   9.244  -3.082  0.00  0.00           C  
HETATM   84  C4'  DT A   5       2.855   8.685  -1.838  0.00  0.00           C  
HETATM   85  C5'  DT A   5       1.585   9.513  -1.504  0.00  0.00           C  
HETATM   86  O4'  DT A   5       2.421   7.337  -2.180  0.00  0.00           O  
HETATM   87  O4   DT A   5       1.410   2.758  -6.014  0.00  0.00           O  
HETATM   88  C4   DT A   5       1.855   3.693  -5.341  0.00  0.00           C  
HETATM   89  N3   DT A   5       2.949   3.503  -4.518  0.00  0.00           N  
HETATM   90  C2   DT A   5       3.569   4.440  -3.726  0.00  0.00           C  
HETATM   91  O2   DT A   5       4.561   4.176  -3.055  0.00  0.00           O  
HETATM   92  N1   DT A   5       2.998   5.702  -3.774  0.00  0.00           N  
HETATM   93  C6   DT A   5       1.916   5.973  -4.588  0.00  0.00           C  
HETATM   94  C5   DT A   5       1.305   5.047  -5.361  0.00  0.00           C  
HETATM   95 MC5   DT A   5       0.144   5.344  -6.264  0.00  0.00           C  
TER      96       DT A   5
HETATM   97  O5'  DA B   6       7.082  -5.276  -6.852  0.00  0.00           O  
HETATM   98  O3'  DA B   6      10.476  -4.680  -4.482  0.00  0.00           O  
HETATM   99  C1'  DA B   6       7.911  -2.686  -4.846  0.00  0.00           C  
HETATM  100  C2'  DA B   6       8.018  -4.117  -4.236  0.00  0.00           C  
HETATM  101  C3'  DA B   6       9.148  -4.813  -5.061  0.00  0.00           C  
HETATM  102  C4'  DA B   6       9.149  -3.982  -6.387  0.00  0.00           C  
HETATM  103  C5'  DA B   6       8.229  -4.634  -7.481  0.00  0.00           C  
HETATM  104  O4'  DA B   6       8.776  -2.614  -6.036  0.00  0.00           O  
HETATM  105  N6   DA B   6       2.733   0.098  -6.242  0.00  0.00           N  
HETATM  106  C6   DA B   6       3.885  -0.024  -5.549  0.00  0.00           C  
HETATM  107  C5   DA B   6       4.707  -1.173  -5.622  0.00  0.00           C  
HETATM  108  N7   DA B   6       4.580  -2.370  -6.304  0.00  0.00           N  
HETATM  109  C8   DA B   6       5.694  -3.011  -6.031  0.00  0.00           C  
HETATM  110  N9   DA B   6       6.541  -2.308  -5.205  0.00  0.00           N  
HETATM  111  C4   DA B   6       5.922  -1.111  -4.936  0.00  0.00           C  
HETATM  112  N3   DA B   6       6.376  -0.085  -4.194  0.00  0.00           N  
HETATM  113  C2   DA B   6       5.509   0.921  -4.173  0.00  0.00           C  
HETATM  114  N1   DA B   6       4.320   1.009  -4.800  0.00  0.00           N  
HETATM  115  P1   DG B   7      10.654  -5.564  -3.017  0.00  0.00           P  
HETATM  116 PO2   DG B   7      12.124  -5.903  -2.701  0.00  0.00           O  
HETATM  117 PO1   DG B   7       9.515  -6.823  -3.107  0.00  0.00           O  
HETATM  118  O5'  DG B   7       9.758  -4.593  -1.905  0.00  0.00           O  
HETATM  119  O3'  DG B   7       9.736  -2.432   1.508  0.00  0.00           O  
HETATM  120  C1'  DG B   7       7.192  -1.850  -0.708  0.00  0.00           C  
HETATM  121  C2'  DG B   7       7.435  -2.822   0.488  0.00  0.00           C  
HETATM  122  C3'  DG B   7       8.978  -3.079   0.450  0.00  0.00           C  
HETATM  123  C4'  DG B   7       9.430  -2.406  -0.903  0.00  0.00           C  
HETATM  124  C5'  DG B   7      10.398  -3.297  -1.729  0.00  0.00           C  
HETATM  125  O4'  DG B   7       8.237  -2.169  -1.707  0.00  0.00           O  
HETATM  126  N2   DG B   7       3.759   2.172  -0.829  0.00  0.00           N  
HETATM  127  O6   DG B   7       1.875  -1.153  -3.388  0.00  0.00           O  
HETATM  128  C6   DG B   7       2.818  -0.841  -2.646  0.00  0.00           C  
HETATM  129  C5   DG B   7       3.955  -1.632  -2.293  0.00  0.00           C  
HETATM  130  N7   DG B   7       4.297  -2.929  -2.632  0.00  0.00           N  
HETATM  131  C8   DG B   7       5.461  -3.111  -2.062  0.00  0.00           C  
HETATM  132  N9   DG B   7       5.912  -2.003  -1.369  0.00  0.00           N  
HETATM  133  C4   DG B   7       4.943  -1.041  -1.509  0.00  0.00           C  
HETATM  134  N3   DG B   7       4.980   0.207  -0.996  0.00  0.00           N  
HETATM  135  C2   DG B   7       3.899   0.912  -1.298  0.00  0.00           C  
HETATM  136  N1   DG B   7       2.863   0.423  -2.054  0.00  0.00           N  
HETATM  137  P2   DA B   8       9.317  -3.022   3.071  0.00  0.00           P  
HETATM  138 PO2   DA B   8      10.438  -2.859   4.119  0.00  0.00           O  
HETATM  139 PO1   DA B   8       8.609  -4.540   2.792  0.00  0.00           O  
HETATM  140  O5'  DA B   8       7.818  -2.212   3.337  0.00  0.00           O  
HETATM  141  O3'  DA B   8       5.199   0.362   5.549  0.00  0.00           O  
HETATM  142  C1'  DA B   8       4.625  -0.814   3.135  0.00  0.00           C  
HETATM  143  C2'  DA B   8       5.099  -1.710   4.285  0.00  0.00           C  
HETATM  144  O2'  DA B   8       4.123  -2.274   5.107  0.00  0.00           O  
HETATM  145  C3'  DA B   8       5.996  -0.696   4.987  0.00  0.00           C  
HETATM  146  C4'  DA B   8       6.732  -0.087   3.783  0.00  0.00           C  
HETATM  147  C5'  DA B   8       8.067  -0.763   3.478  0.00  0.00           C  
HETATM  148  O4'  DA B   8       5.842  -0.251   2.659  0.00  0.00           O  
HETATM  149  N6   DA B   8       0.611  -2.703  -0.880  0.00  0.00           N  
HETATM  150  C6   DA B   8       1.185  -1.768  -0.115  0.00  0.00           C  
HETATM  151  C5   DA B   8       2.357  -2.021   0.636  0.00  0.00           C  
HETATM  152  N7   DA B   8       3.136  -3.155   0.784  0.00  0.00           N  
HETATM  153  C8   DA B   8       4.049  -2.802   1.653  0.00  0.00           C  
HETATM  154  N9   DA B   8       3.920  -1.497   2.089  0.00  0.00           N  
HETATM  155  C4   DA B   8       2.820  -0.983   1.433  0.00  0.00           C  
HETATM  156  N3   DA B   8       2.292   0.248   1.546  0.00  0.00           N  
HETATM  157  C2   DA B   8       1.214   0.381   0.779  0.00  0.00           C  
HETATM  158  N1   DA B   8       0.640  -0.535  -0.024  0.00  0.00           N  
HETATM  159  P3   DG B   9       4.719   0.488   7.077  0.00  0.00           P  
HETATM  160 PO2   DG B   9       6.016   0.053   7.924  0.00  0.00           O  
HETATM  161 PO1   DG B   9       3.468  -0.209   7.490  0.00  0.00           O  
HETATM  162  O5'  DG B   9       4.711   2.081   7.272  0.00  0.00           O  
HETATM  163  O3'  DG B   9       1.296   4.169   7.508  0.00  0.00           O  
HETATM  164  C1'  DG B   9       1.082   1.630   5.308  0.00  0.00           C  
HETATM  165  C2'  DG B   9       0.857   1.733   6.816  0.00  0.00           C  
HETATM  166  C3'  DG B   9       1.863   2.836   7.255  0.00  0.00           C  
HETATM  167  C4'  DG B   9       2.778   2.995   6.006  0.00  0.00           C  
HETATM  168  C5'  DG B   9       4.272   3.024   6.278  0.00  0.00           C  
HETATM  169  O4'  DG B   9       2.464   1.918   5.129  0.00  0.00           O  
HETATM  170  N2   DG B   9      -2.916   0.649   1.892  0.00  0.00           N  
HETATM  171  O6   DG B   9      -0.480  -3.236   2.142  0.00  0.00           O  
HETATM  172  C6   DG B   9      -0.595  -2.074   2.562  0.00  0.00           C  
HETATM  173  C5   DG B   9       0.240  -1.385   3.499  0.00  0.00           C  
HETATM  174  N7   DG B   9       1.348  -1.801   4.221  0.00  0.00           N  
HETATM  175  C8   DG B   9       1.667  -0.762   4.956  0.00  0.00           C  
HETATM  176  N9   DG B   9       0.847   0.320   4.745  0.00  0.00           N  
HETATM  177  C4   DG B   9      -0.084  -0.064   3.810  0.00  0.00           C  
HETATM  178  N3   DG B   9      -1.090   0.697   3.327  0.00  0.00           N  
HETATM  179  C2   DG B   9      -1.866   0.034   2.483  0.00  0.00           C  
HETATM  180  N1   DG B   9      -1.653  -1.274   2.129  0.00  0.00           N  
HETATM  181  P4   DA B  10       0.429   4.229   8.996  0.00  0.00           P  
HETATM  182 PO2   DA B  10       0.369   5.647   9.597  0.00  0.00           O  
HETATM  183 PO1   DA B  10       1.059   2.972   9.954  0.00  0.00           O  
HETATM  184  O5'  DA B  10      -1.028   3.413   8.576  0.00  0.00           O  
HETATM  185  O3'  DA B  10      -5.020   3.472   8.014  0.00  0.00           O  
HETATM  186  C1'  DA B  10      -3.262   1.023   6.355  0.00  0.00           C  
HETATM  187  C2'  DA B  10      -4.012   1.162   7.720  0.00  0.00           C  
HETATM  188  C3'  DA B  10      -3.817   2.673   8.092  0.00  0.00           C  
HETATM  189  C4'  DA B  10      -2.834   3.192   6.977  0.00  0.00           C  
HETATM  190  C5'  DA B  10      -1.726   4.132   7.522  0.00  0.00           C  
HETATM  191  O4'  DA B  10      -2.184   2.030   6.378  0.00  0.00           O  
HETATM  192  C6   DA B  10      -2.551  -3.453   4.602  0.00  0.00           C  
HETATM  193  C5   DA B  10      -2.274  -2.323   5.406  0.00  0.00           C  
HETATM  194  N7   DA B  10      -1.334  -2.080   6.392  0.00  0.00           N  
HETATM  195  C8   DA B  10      -1.605  -0.858   6.789  0.00  0.00           C  
HETATM  196  N9   DA B  10      -2.662  -0.279   6.124  0.00  0.00           N  
HETATM  197  C4   DA B  10      -3.109  -1.218   5.225  0.00  0.00           C  
HETATM  198  N3   DA B  10      -4.145  -1.117   4.376  0.00  0.00           N  
HETATM  199  C2   DA B  10      -4.304  -2.231   3.670  0.00  0.00           C  
HETATM  200  N1   DA B  10      -3.583  -3.366   3.743  0.00  0.00           N  
HETATM  201  N6   DA B  10      -1.870  -4.619   4.696  0.00  0.00           N  
TER     202       DA B  10
END
