# Supplementary material for: The Consequence of the Presence of Ribonucleotide for ds-DNA’s Electronic Properties: Preliminary Theoretical Studies
Source: Cells. 2025 Jun 11;14(12):881. doi: 10.3390/cells14120881 (PMC12190494; doi:10.3390/cells14120881)
Supplement: Supplementary file 1 [file cells-14-00881-s001.zip › RE-R-DNA_Anion.pdb]

REMARK   Accelrys Discovery Studio PDB file
REMARK   Created:  Sun Apr 13 20:16:04 �rodkowoeuropejski czas letni 2025
HETATM    1  O5'  DT     1      -7.478  -9.019  -1.131  0.00  0.00           O  
HETATM    2  O3'  DT     1     -10.548  -6.369  -2.044  0.00  0.00           O  
HETATM    3  C1'  DT     1      -8.057  -5.887   0.056  0.00  0.00           C  
HETATM    4  C2'  DT     1      -8.090  -6.068  -1.491  0.00  0.00           C  
HETATM    5  C3'  DT     1      -9.286  -7.037  -1.756  0.00  0.00           C  
HETATM    6  C4'  DT     1      -9.456  -7.760  -0.376  0.00  0.00           C  
HETATM    7  C5'  DT     1      -8.714  -9.142  -0.372  0.00  0.00           C  
HETATM    8  O4'  DT     1      -8.988  -6.860   0.672  0.00  0.00           O  
HETATM    9  C4   DT     1      -4.263  -6.424   1.935  0.00  0.00           C  
HETATM   10  N3   DT     1      -5.051  -5.304   2.096  0.00  0.00           N  
HETATM   11  C2   DT     1      -6.256  -5.034   1.492  0.00  0.00           C  
HETATM   12  O2   DT     1      -6.859  -3.986   1.710  0.00  0.00           O  
HETATM   13  N1   DT     1      -6.729  -6.041   0.665  0.00  0.00           N  
HETATM   14  C6   DT     1      -6.003  -7.195   0.457  0.00  0.00           C  
HETATM   15  C5   DT     1      -4.798  -7.432   1.028  0.00  0.00           C  
HETATM   16  P1   DC     2     -10.503  -5.484  -3.522  0.00  0.00           P  
HETATM   17 PO2   DC     2     -11.881  -5.345  -4.205  0.00  0.00           O  
HETATM   18 PO1   DC     2      -9.205  -6.145  -4.397  0.00  0.00           O  
HETATM   19  O5'  DC     2      -9.657  -4.064  -3.034  0.00  0.00           O  
HETATM   20  O3'  DC     2      -9.739   0.044  -1.964  0.00  0.00           O  
HETATM   21  C1'  DC     2      -7.260  -1.863  -0.927  0.00  0.00           C  
HETATM   22  C2'  DC     2      -7.522  -1.145  -2.289  0.00  0.00           C  
HETATM   23  C3'  DC     2      -9.076  -1.174  -2.409  0.00  0.00           C  
HETATM   24  C4'  DC     2      -9.496  -2.293  -1.371  0.00  0.00           C  
HETATM   25  C5'  DC     2     -10.405  -3.402  -1.972  0.00  0.00           C  
HETATM   26  O4'  DC     2      -8.290  -2.933  -0.861  0.00  0.00           O  
HETATM   27  N4   DC     2      -2.407  -4.419   0.069  0.00  0.00           N  
HETATM   28  C4   DC     2      -3.629  -3.868  -0.283  0.00  0.00           C  
HETATM   29  N3   DC     2      -3.936  -2.660   0.353  0.00  0.00           N  
HETATM   30  C2   DC     2      -5.105  -1.975   0.157  0.00  0.00           C  
HETATM   31  O2   DC     2      -5.355  -0.939   0.795  0.00  0.00           O  
HETATM   32  N1   DC     2      -5.968  -2.475  -0.787  0.00  0.00           N  
HETATM   33  C6   DC     2      -5.704  -3.676  -1.489  0.00  0.00           C  
HETATM   34  C5   DC     2      -4.513  -4.369  -1.215  0.00  0.00           C  
HETATM   35  P2   DT     3      -9.285   1.444  -2.845  0.00  0.00           P  
HETATM   36 PO2   DT     3     -10.335   2.570  -2.747  0.00  0.00           O  
HETATM   37 PO1   DT     3      -8.777   0.840  -4.352  0.00  0.00           O  
HETATM   38  O5'  DT     3      -7.705   1.828  -2.254  0.00  0.00           O  
HETATM   39  O3'  DT     3      -6.216   5.637  -1.514  0.00  0.00           O  
HETATM   40  C1'  DT     3      -4.166   2.953  -1.049  0.00  0.00           C  
HETATM   41  C2'  DT     3      -4.558   3.857  -2.261  0.00  0.00           C  
HETATM   42  C3'  DT     3      -6.038   4.270  -1.976  0.00  0.00           C  
HETATM   43  C4'  DT     3      -6.464   3.346  -0.772  0.00  0.00           C  
HETATM   44  C5'  DT     3      -7.806   2.594  -1.019  0.00  0.00           C  
HETATM   45  O4'  DT     3      -5.422   2.356  -0.543  0.00  0.00           O  
HETATM   46  O4   DT     3      -1.266  -1.596  -1.953  0.00  0.00           O  
HETATM   47  C4   DT     3      -1.917  -0.554  -1.831  0.00  0.00           C  
HETATM   48  N3   DT     3      -1.430   0.495  -1.080  0.00  0.00           N  
HETATM   49  C2   DT     3      -2.044   1.704  -0.838  0.00  0.00           C  
HETATM   50  O2   DT     3      -1.489   2.608  -0.220  0.00  0.00           O  
HETATM   51  N1   DT     3      -3.315   1.818  -1.382  0.00  0.00           N  
HETATM   52  C6   DT     3      -3.846   0.826  -2.181  0.00  0.00           C  
HETATM   53  C5   DT     3      -3.213  -0.333  -2.464  0.00  0.00           C  
HETATM   54  CM5  DT     3      -3.770  -1.403  -3.354  0.00  0.00           C  
HETATM   55  P3   DC     4      -5.742   6.807  -2.685  0.00  0.00           P  
HETATM   56 PO2   DC     4      -6.447   8.170  -2.517  0.00  0.00           O  
HETATM   57 PO1   DC     4      -5.808   5.996  -4.176  0.00  0.00           O  
HETATM   58  O5'  DC     4      -4.026   6.733  -2.556  0.00  0.00           O  
HETATM   59  O3'  DC     4      -0.815   8.915  -1.518  0.00  0.00           O  
HETATM   60  C1'  DC     4      -0.421   5.423  -1.826  0.00  0.00           C  
HETATM   61  C2'  DC     4      -0.157   6.720  -2.663  0.00  0.00           C  
HETATM   62  C3'  DC     4      -1.274   7.714  -2.189  0.00  0.00           C  
HETATM   63  C4'  DC     4      -2.082   6.879  -1.127  0.00  0.00           C  
HETATM   64  C5'  DC     4      -3.614   7.119  -1.213  0.00  0.00           C  
HETATM   65  O4'  DC     4      -1.832   5.469  -1.392  0.00  0.00           O  
HETATM   66  N4   DC     4      -0.142   0.457  -4.181  0.00  0.00           N  
HETATM   67  C4   DC     4      -0.179   1.699  -3.682  0.00  0.00           C  
HETATM   68  N3   DC     4       0.799   2.078  -2.855  0.00  0.00           N  
HETATM   69  C2   DC     4       0.806   3.321  -2.310  0.00  0.00           C  
HETATM   70  O2   DC     4       1.739   3.731  -1.598  0.00  0.00           O  
HETATM   71  N1   DC     4      -0.274   4.173  -2.570  0.00  0.00           N  
HETATM   72  C6   DC     4      -1.255   3.804  -3.440  0.00  0.00           C  
HETATM   73  C5   DC     4      -1.252   2.588  -4.043  0.00  0.00           C  
HETATM   74  P4   DT     5      -0.206  10.098  -2.612  0.00  0.00           P  
HETATM   75 PO2   DT     5      -0.392  11.540  -2.099  0.00  0.00           O  
HETATM   76 PO1   DT     5      -0.843   9.693  -4.136  0.00  0.00           O  
HETATM   77  O5'  DT     5       1.374   9.493  -2.917  0.00  0.00           O  
HETATM   78  O3'  DT     5       5.396   9.874  -2.839  0.00  0.00           O  
HETATM   79  C1'  DT     5       4.042   6.605  -3.010  0.00  0.00           C  
HETATM   80  C2'  DT     5       4.747   7.736  -3.838  0.00  0.00           C  
HETATM   81  C3'  DT     5       4.251   9.068  -3.203  0.00  0.00           C  
HETATM   82  C4'  DT     5       3.401   8.577  -1.963  0.00  0.00           C  
HETATM   83  C5'  DT     5       2.153   9.458  -1.688  0.00  0.00           C  
HETATM   84  O4'  DT     5       2.926   7.235  -2.273  0.00  0.00           O  
HETATM   85  O4   DT     5       1.671   2.621  -5.930  0.00  0.00           O  
HETATM   86  C4   DT     5       2.186   3.552  -5.304  0.00  0.00           C  
HETATM   87  N3   DT     5       3.295   3.332  -4.506  0.00  0.00           N  
HETATM   88  C2   DT     5       3.978   4.264  -3.758  0.00  0.00           C  
HETATM   89  O2   DT     5       4.981   3.981  -3.112  0.00  0.00           O  
HETATM   90  N1   DT     5       3.454   5.545  -3.819  0.00  0.00           N  
HETATM   91  C6   DT     5       2.374   5.847  -4.622  0.00  0.00           C  
HETATM   92  C5   DT     5       1.708   4.931  -5.360  0.00  0.00           C  
HETATM   93  CM5  DT     5       0.551   5.260  -6.258  0.00  0.00           C  
TER      94       DT     5
HETATM   95  O5'  DA     6       6.294  -6.021  -6.491  0.00  0.00           O  
HETATM   96  O3'  DA     6       9.928  -5.656  -4.451  0.00  0.00           O  
HETATM   97  C1'  DA     6       7.573  -3.428  -4.752  0.00  0.00           C  
HETATM   98  C2'  DA     6       7.567  -4.824  -4.060  0.00  0.00           C  
HETATM   99  C3'  DA     6       8.549  -5.689  -4.913  0.00  0.00           C  
HETATM  100  C4'  DA     6       8.524  -4.947  -6.291  0.00  0.00           C  
HETATM  101  C5'  DA     6       7.441  -5.550  -7.256  0.00  0.00           C  
HETATM  102  O4'  DA     6       8.343  -3.526  -6.005  0.00  0.00           O  
HETATM  103  N6   DA     6       2.647  -0.151  -5.945  0.00  0.00           N  
HETATM  104  C6   DA     6       3.839  -0.350  -5.346  0.00  0.00           C  
HETATM  105  C5   DA     6       4.512  -1.592  -5.391  0.00  0.00           C  
HETATM  106  N7   DA     6       4.186  -2.809  -5.963  0.00  0.00           N  
HETATM  107  C8   DA     6       5.238  -3.561  -5.729  0.00  0.00           C  
HETATM  108  N9   DA     6       6.231  -2.912  -5.033  0.00  0.00           N  
HETATM  109  C4   DA     6       5.782  -1.632  -4.813  0.00  0.00           C  
HETATM  110  N3   DA     6       6.417  -0.616  -4.199  0.00  0.00           N  
HETATM  111  C2   DA     6       5.679   0.489  -4.196  0.00  0.00           C  
HETATM  112  N1   DA     6       4.456   0.680  -4.728  0.00  0.00           N  
HETATM  113  P5   DG     7      10.139  -6.400  -2.914  0.00  0.00           P  
HETATM  114 PO2   DG     7      11.586  -6.875  -2.679  0.00  0.00           O  
HETATM  115 PO1   DG     7       8.865  -7.518  -2.778  0.00  0.00           O  
HETATM  116  O5'  DG     7       9.458  -5.222  -1.848  0.00  0.00           O  
HETATM  117  O3'  DG     7      10.055  -2.682   1.198  0.00  0.00           O  
HETATM  118  C1'  DG     7       7.276  -2.094  -0.773  0.00  0.00           C  
HETATM  119  C2'  DG     7       7.595  -2.888   0.533  0.00  0.00           C  
HETATM  120  C3'  DG     7       9.084  -3.343   0.346  0.00  0.00           C  
HETATM  121  C4'  DG     7       9.419  -2.899  -1.129  0.00  0.00           C  
HETATM  122  C5'  DG     7      10.210  -3.977  -1.921  0.00  0.00           C  
HETATM  123  O4'  DG     7       8.162  -2.649  -1.821  0.00  0.00           O  
HETATM  124  N2   DG     7       4.025   2.087  -0.983  0.00  0.00           N  
HETATM  125  O6   DG     7       1.793  -1.345  -3.075  0.00  0.00           O  
HETATM  126  C6   DG     7       2.797  -1.023  -2.422  0.00  0.00           C  
HETATM  127  C5   DG     7       3.904  -1.847  -2.046  0.00  0.00           C  
HETATM  128  N7   DG     7       4.145  -3.193  -2.263  0.00  0.00           N  
HETATM  129  C8   DG     7       5.346  -3.383  -1.780  0.00  0.00           C  
HETATM  130  N9   DG     7       5.918  -2.237  -1.262  0.00  0.00           N  
HETATM  131  C4   DG     7       4.990  -1.238  -1.421  0.00  0.00           C  
HETATM  132  N3   DG     7       5.132   0.050  -1.044  0.00  0.00           N  
HETATM  133  C2   DG     7       4.067   0.782  -1.335  0.00  0.00           C  
HETATM  134  N1   DG     7       2.957   0.287  -1.972  0.00  0.00           N  
HETATM  135  P6   DA     8       9.843  -3.039   2.867  0.00  0.00           P  
HETATM  136 PO2   DA     8      11.150  -2.911   3.673  0.00  0.00           O  
HETATM  137 PO1   DA     8       8.982  -4.506   2.907  0.00  0.00           O  
HETATM  138  O5'  DA     8       8.504  -2.030   3.274  0.00  0.00           O  
HETATM  139  O3'  DA     8       7.018   1.268   5.417  0.00  0.00           O  
HETATM  140  C1'  DA     8       5.336  -0.165   3.173  0.00  0.00           C  
HETATM  141  C2'  DA     8       5.699  -0.646   4.582  0.00  0.00           C  
HETATM  142  C3'  DA     8       7.088   0.001   4.802  0.00  0.00           C  
HETATM  143  C4'  DA     8       7.601   0.189   3.357  0.00  0.00           C  
HETATM  144  C5'  DA     8       8.853  -0.615   3.041  0.00  0.00           C  
HETATM  145  O4'  DA     8       6.560  -0.249   2.472  0.00  0.00           O  
HETATM  146  N6   DA     8       0.985  -2.394  -0.315  0.00  0.00           N  
HETATM  147  C6   DA     8       1.539  -1.405   0.409  0.00  0.00           C  
HETATM  148  C5   DA     8       2.708  -1.606   1.177  0.00  0.00           C  
HETATM  149  N7   DA     8       3.504  -2.721   1.374  0.00  0.00           N  
HETATM  150  C8   DA     8       4.465  -2.291   2.151  0.00  0.00           C  
HETATM  151  N9   DA     8       4.350  -0.955   2.487  0.00  0.00           N  
HETATM  152  C4   DA     8       3.209  -0.499   1.855  0.00  0.00           C  
HETATM  153  N3   DA     8       2.679   0.734   1.872  0.00  0.00           N  
HETATM  154  C2   DA     8       1.571   0.797   1.138  0.00  0.00           C  
HETATM  155  N1   DA     8       0.984  -0.175   0.418  0.00  0.00           N  
HETATM  156  P7   DG     9       4.732  -0.235   7.062  0.00  0.00           P  
HETATM  157 PO2   DG     9       6.116  -0.148   7.620  0.00  0.00           O  
HETATM  158 PO1   DG     9       3.878  -1.504   7.538  0.00  0.00           O  
HETATM  159  O5'  DG     9       3.695   0.927   7.412  0.00  0.00           O  
HETATM  160  O3'  DG     9       0.899   4.106   7.241  0.00  0.00           O  
HETATM  161  C1'  DG     9       0.872   1.563   5.173  0.00  0.00           C  
HETATM  162  C2'  DG     9       0.453   1.661   6.642  0.00  0.00           C  
HETATM  163  C3'  DG     9       1.412   2.725   7.227  0.00  0.00           C  
HETATM  164  C4'  DG     9       2.603   2.712   6.230  0.00  0.00           C  
HETATM  165  C5'  DG     9       3.908   2.241   6.840  0.00  0.00           C  
HETATM  166  O4'  DG     9       2.262   1.847   5.156  0.00  0.00           O  
HETATM  167  N2   DG     9      -3.060   0.647   1.708  0.00  0.00           N  
HETATM  168  O6   DG     9      -0.983  -3.407   2.380  0.00  0.00           O  
HETATM  169  C6   DG     9      -1.018  -2.170   2.612  0.00  0.00           C  
HETATM  170  C5   DG     9      -0.089  -1.486   3.478  0.00  0.00           C  
HETATM  171  N7   DG     9       0.986  -1.942   4.228  0.00  0.00           N  
HETATM  172  C8   DG     9       1.410  -0.885   4.875  0.00  0.00           C  
HETATM  173  N9   DG     9       0.680   0.253   4.593  0.00  0.00           N  
HETATM  174  C4   DG     9      -0.291  -0.126   3.690  0.00  0.00           C  
HETATM  175  N3   DG     9      -1.252   0.653   3.155  0.00  0.00           N  
HETATM  176  C2   DG     9      -2.054  -0.057   2.346  0.00  0.00           C  
HETATM  177  N1   DG     9      -1.988  -1.373   2.057  0.00  0.00           N  
HETATM  178  P8   DA    10       0.094   4.476   8.716  0.00  0.00           P  
HETATM  179 PO2   DA    10       0.108   5.983   9.046  0.00  0.00           O  
HETATM  180 PO1   DA    10       0.717   3.389   9.870  0.00  0.00           O  
HETATM  181  O5'  DA    10      -1.405   3.662   8.499  0.00  0.00           O  
HETATM  182  O3'  DA    10      -5.379   3.505   8.104  0.00  0.00           O  
HETATM  183  C1'  DA    10      -3.635   1.066   6.440  0.00  0.00           C  
HETATM  184  C2'  DA    10      -4.294   1.226   7.848  0.00  0.00           C  
HETATM  185  C3'  DA    10      -4.141   2.758   8.149  0.00  0.00           C  
HETATM  186  C4'  DA    10      -3.243   3.266   6.960  0.00  0.00           C  
HETATM  187  C5'  DA    10      -2.140   4.265   7.397  0.00  0.00           C  
HETATM  188  O4'  DA    10      -2.588   2.104   6.368  0.00  0.00           O  
HETATM  189  C6   DA    10      -3.056  -3.420   4.703  0.00  0.00           C  
HETATM  190  C5   DA    10      -2.714  -2.289   5.478  0.00  0.00           C  
HETATM  191  N7   DA    10      -1.798  -2.088   6.497  0.00  0.00           N  
HETATM  192  C8   DA    10      -2.026  -0.857   6.889  0.00  0.00           C  
HETATM  193  N9   DA    10      -3.032  -0.227   6.189  0.00  0.00           N  
HETATM  194  C4   DA    10      -3.486  -1.144   5.268  0.00  0.00           C  
HETATM  195  N3   DA    10      -4.492  -0.995   4.392  0.00  0.00           N  
HETATM  196  C2   DA    10      -4.702  -2.111   3.702  0.00  0.00           C  
HETATM  197  N1   DA    10      -4.067  -3.291   3.828  0.00  0.00           N  
HETATM  198  N6   DA    10      -2.477  -4.639   4.864  0.00  0.00           N  
HETATM  199  O4   DT     1      -3.195  -6.527   2.553  0.00  0.00           O  
HETATM  200  CM5  DT     1      -4.000  -8.685   0.803  0.00  0.00           C  
HETATM  201  O2'  DA     8       4.662  -0.218   5.452  0.00  0.00           O  
TER     202       DA     8
END
