# Supplementary material for: The Consequence of the Presence of Ribonucleotide for ds-DNA’s Electronic Properties: Preliminary Theoretical Studies
Source: Cells. 2025 Jun 11;14(12):881. doi: 10.3390/cells14120881 (PMC12190494; doi:10.3390/cells14120881)
Supplement: Supplementary file 1 [file cells-14-00881-s001.zip › RE-R-DNA_Cation.pdb]

REMARK   Accelrys Discovery Studio PDB file
REMARK   Created:  Sun Apr 13 20:16:23 �rodkowoeuropejski czas letni 2025
HETATM    1  O5'  DT     1      -6.843  -9.351   0.777  0.00  0.00           O  
HETATM    2  O3'  DT     1     -10.084  -7.245  -0.843  0.00  0.00           O  
HETATM    3  C1'  DT     1      -7.778  -6.129   1.213  0.00  0.00           C  
HETATM    4  C2'  DT     1      -7.701  -6.619  -0.265  0.00  0.00           C  
HETATM    5  C3'  DT     1      -8.793  -7.727  -0.374  0.00  0.00           C  
HETATM    6  C4'  DT     1      -8.977  -8.180   1.115  0.00  0.00           C  
HETATM    7  C5'  DT     1      -8.144  -9.471   1.420  0.00  0.00           C  
HETATM    8  O4'  DT     1      -8.614  -7.066   1.987  0.00  0.00           O  
HETATM    9  C4   DT     1      -4.008  -5.811   3.199  0.00  0.00           C  
HETATM   10  N3   DT     1      -4.890  -4.757   3.046  0.00  0.00           N  
HETATM   11  C2   DT     1      -6.100  -4.767   2.394  0.00  0.00           C  
HETATM   12  O2   DT     1      -6.778  -3.745   2.292  0.00  0.00           O  
HETATM   13  N1   DT     1      -6.464  -5.993   1.867  0.00  0.00           N  
HETATM   14  C6   DT     1      -5.639  -7.098   1.976  0.00  0.00           C  
HETATM   15  C5   DT     1      -4.435  -7.068   2.596  0.00  0.00           C  
HETATM   16  P1   DC     2     -10.019  -6.670  -2.468  0.00  0.00           P  
HETATM   17 PO2   DC     2     -11.363  -6.777  -3.220  0.00  0.00           O  
HETATM   18 PO1   DC     2      -8.622  -7.370  -3.132  0.00  0.00           O  
HETATM   19  O5'  DC     2      -9.307  -5.115  -2.236  0.00  0.00           O  
HETATM   20  O3'  DC     2      -9.819  -0.822  -1.778  0.00  0.00           O  
HETATM   21  C1'  DC     2      -7.237  -2.311  -0.573  0.00  0.00           C  
HETATM   22  C2'  DC     2      -7.522  -1.845  -2.023  0.00  0.00           C  
HETATM   23  C3'  DC     2      -9.071  -2.025  -2.111  0.00  0.00           C  
HETATM   24  C4'  DC     2      -9.380  -3.048  -0.942  0.00  0.00           C  
HETATM   25  C5'  DC     2     -10.165  -4.322  -1.365  0.00  0.00           C  
HETATM   26  O4'  DC     2      -8.107  -3.479  -0.363  0.00  0.00           O  
HETATM   27  N4   DC     2      -2.240  -4.024   1.050  0.00  0.00           N  
HETATM   28  C4   DC     2      -3.392  -3.635   0.547  0.00  0.00           C  
HETATM   29  N3   DC     2      -3.823  -2.369   0.787  0.00  0.00           N  
HETATM   30  C2   DC     2      -5.045  -1.865   0.393  0.00  0.00           C  
HETATM   31  O2   DC     2      -5.379  -0.714   0.651  0.00  0.00           O  
HETATM   32  N1   DC     2      -5.858  -2.735  -0.308  0.00  0.00           N  
HETATM   33  C6   DC     2      -5.446  -3.997  -0.615  0.00  0.00           C  
HETATM   34  C5   DC     2      -4.239  -4.489  -0.232  0.00  0.00           C  
HETATM   35  P2   DT     3      -9.503   0.505  -2.822  0.00  0.00           P  
HETATM   36 PO2   DT     3     -10.576   1.606  -2.716  0.00  0.00           O  
HETATM   37 PO1   DT     3      -9.131  -0.241  -4.304  0.00  0.00           O  
HETATM   38  O5'  DT     3      -7.881   0.973  -2.441  0.00  0.00           O  
HETATM   39  O3'  DT     3      -6.290   4.675  -2.456  0.00  0.00           O  
HETATM   40  C1'  DT     3      -4.195   2.107  -1.527  0.00  0.00           C  
HETATM   41  C2'  DT     3      -4.600   2.807  -2.863  0.00  0.00           C  
HETATM   42  C3'  DT     3      -6.084   3.247  -2.630  0.00  0.00           C  
HETATM   43  C4'  DT     3      -6.466   2.579  -1.254  0.00  0.00           C  
HETATM   44  C5'  DT     3      -7.853   1.871  -1.296  0.00  0.00           C  
HETATM   45  O4'  DT     3      -5.445   1.595  -0.919  0.00  0.00           O  
HETATM   46  O4   DT     3      -1.315  -2.545  -1.543  0.00  0.00           O  
HETATM   47  C4   DT     3      -1.935  -1.484  -1.672  0.00  0.00           C  
HETATM   48  N3   DT     3      -1.487  -0.333  -1.060  0.00  0.00           N  
HETATM   49  C2   DT     3      -2.092   0.903  -1.053  0.00  0.00           C  
HETATM   50  O2   DT     3      -1.562   1.880  -0.534  0.00  0.00           O  
HETATM   51  N1   DT     3      -3.339   0.934  -1.661  0.00  0.00           N  
HETATM   52  C6   DT     3      -3.817  -0.159  -2.358  0.00  0.00           C  
HETATM   53  C5   DT     3      -3.167  -1.342  -2.446  0.00  0.00           C  
HETATM   54  CM5  DT     3      -3.636  -2.495  -3.286  0.00  0.00           C  
HETATM   55  P3   DC     4      -5.850   5.585  -3.851  0.00  0.00           P  
HETATM   56 PO2   DC     4      -6.599   6.929  -3.977  0.00  0.00           O  
HETATM   57 PO1   DC     4      -5.881   4.471  -5.133  0.00  0.00           O  
HETATM   58  O5'  DC     4      -4.135   5.590  -3.703  0.00  0.00           O  
HETATM   59  O3'  DC     4      -1.028   8.048  -3.194  0.00  0.00           O  
HETATM   60  C1'  DC     4      -0.480   4.606  -2.718  0.00  0.00           C  
HETATM   61  C2'  DC     4      -0.292   5.682  -3.839  0.00  0.00           C  
HETATM   62  C3'  DC     4      -1.444   6.712  -3.574  0.00  0.00           C  
HETATM   63  C4'  DC     4      -2.207   6.101  -2.340  0.00  0.00           C  
HETATM   64  C5'  DC     4      -3.747   6.252  -2.464  0.00  0.00           C  
HETATM   65  O4'  DC     4      -1.892   4.680  -2.286  0.00  0.00           O  
HETATM   66  N4   DC     4       0.071  -0.743  -3.892  0.00  0.00           N  
HETATM   67  C4   DC     4      -0.033   0.574  -3.687  0.00  0.00           C  
HETATM   68  N3   DC     4       0.903   1.172  -2.945  0.00  0.00           N  
HETATM   69  C2   DC     4       0.847   2.506  -2.696  0.00  0.00           C  
HETATM   70  O2   DC     4       1.753   3.108  -2.096  0.00  0.00           O  
HETATM   71  N1   DC     4      -0.268   3.225  -3.146  0.00  0.00           N  
HETATM   72  C6   DC     4      -1.209   2.625  -3.931  0.00  0.00           C  
HETATM   73  C5   DC     4      -1.133   1.310  -4.254  0.00  0.00           C  
HETATM   74  P4   DT     5      -0.542   9.003  -4.545  0.00  0.00           P  
HETATM   75 PO2   DT     5      -0.817  10.506  -4.348  0.00  0.00           O  
HETATM   76 PO1   DT     5      -1.196   8.238  -5.916  0.00  0.00           O  
HETATM   77  O5'  DT     5       1.066   8.443  -4.785  0.00  0.00           O  
HETATM   78  O3'  DT     5       5.087   8.927  -4.926  0.00  0.00           O  
HETATM   79  C1'  DT     5       3.839   5.688  -4.336  0.00  0.00           C  
HETATM   80  C2'  DT     5       4.446   6.622  -5.440  0.00  0.00           C  
HETATM   81  C3'  DT     5       3.946   8.051  -5.073  0.00  0.00           C  
HETATM   82  C4'  DT     5       3.150   7.818  -3.724  0.00  0.00           C  
HETATM   83  C5'  DT     5       1.877   8.698  -3.603  0.00  0.00           C  
HETATM   84  O4'  DT     5       2.720   6.426  -3.712  0.00  0.00           O  
HETATM   85  O4   DT     5       1.654   1.000  -6.147  0.00  0.00           O  
HETATM   86  C4   DT     5       2.120   2.081  -5.774  0.00  0.00           C  
HETATM   87  N3   DT     5       3.229   2.118  -4.949  0.00  0.00           N  
HETATM   88  C2   DT     5       3.867   3.235  -4.463  0.00  0.00           C  
HETATM   89  O2   DT     5       4.878   3.164  -3.772  0.00  0.00           O  
HETATM   90  N1   DT     5       3.288   4.438  -4.837  0.00  0.00           N  
HETATM   91  C6   DT     5       2.196   4.480  -5.681  0.00  0.00           C  
HETATM   92  C5   DT     5       1.577   3.380  -6.166  0.00  0.00           C  
HETATM   93  CM5  DT     5       0.412   3.422  -7.112  0.00  0.00           C  
TER      94       DT     5
HETATM   95  O5'  DA     6       6.914  -7.165  -4.737  0.00  0.00           O  
HETATM   96  O3'  DA     6      10.458  -6.114  -2.811  0.00  0.00           O  
HETATM   97  C1'  DA     6       7.953  -4.152  -3.586  0.00  0.00           C  
HETATM   98  C2'  DA     6       8.045  -5.362  -2.606  0.00  0.00           C  
HETATM   99  C3'  DA     6       9.090  -6.322  -3.261  0.00  0.00           C  
HETATM  100  C4'  DA     6       9.043  -5.886  -4.763  0.00  0.00           C  
HETATM  101  C5'  DA     6       8.024  -6.754  -5.587  0.00  0.00           C  
HETATM  102  O4'  DA     6       8.758  -4.453  -4.782  0.00  0.00           O  
HETATM  103  N6   DA     6       2.808  -1.645  -5.505  0.00  0.00           N  
HETATM  104  C6   DA     6       3.997  -1.609  -4.872  0.00  0.00           C  
HETATM  105  C5   DA     6       4.767  -2.769  -4.628  0.00  0.00           C  
HETATM  106  N7   DA     6       4.550  -4.107  -4.906  0.00  0.00           N  
HETATM  107  C8   DA     6       5.654  -4.697  -4.507  0.00  0.00           C  
HETATM  108  N9   DA     6       6.579  -3.826  -3.977  0.00  0.00           N  
HETATM  109  C4   DA     6       6.025  -2.571  -4.058  0.00  0.00           C  
HETATM  110  N3   DA     6       6.566  -1.393  -3.694  0.00  0.00           N  
HETATM  111  C2   DA     6       5.742  -0.382  -3.940  0.00  0.00           C  
HETATM  112  N1   DA     6       4.517  -0.420  -4.501  0.00  0.00           N  
HETATM  113  P5   DG     7      10.686  -6.520  -1.154  0.00  0.00           P  
HETATM  114 PO2   DG     7      12.150  -6.864  -0.821  0.00  0.00           O  
HETATM  115 PO1   DG     7       9.467  -7.650  -0.796  0.00  0.00           O  
HETATM  116  O5'  DG     7       9.935  -5.183  -0.358  0.00  0.00           O  
HETATM  117  O3'  DG     7      10.334  -1.983   2.079  0.00  0.00           O  
HETATM  118  C1'  DG     7       7.579  -2.044   0.042  0.00  0.00           C  
HETATM  119  C2'  DG     7       7.917  -2.562   1.474  0.00  0.00           C  
HETATM  120  C3'  DG     7       9.444  -2.905   1.397  0.00  0.00           C  
HETATM  121  C4'  DG     7       9.772  -2.767  -0.140  0.00  0.00           C  
HETATM  122  C5'  DG     7      10.627  -3.945  -0.686  0.00  0.00           C  
HETATM  123  O4'  DG     7       8.513  -2.737  -0.873  0.00  0.00           O  
HETATM  124  N2   DG     7       4.193   1.859  -1.152  0.00  0.00           N  
HETATM  125  O6   DG     7       2.077  -2.052  -2.338  0.00  0.00           O  
HETATM  126  C6   DG     7       3.073  -1.547  -1.799  0.00  0.00           C  
HETATM  127  C5   DG     7       4.221  -2.220  -1.278  0.00  0.00           C  
HETATM  128  N7   DG     7       4.517  -3.568  -1.194  0.00  0.00           N  
HETATM  129  C8   DG     7       5.718  -3.599  -0.676  0.00  0.00           C  
HETATM  130  N9   DG     7       6.238  -2.344  -0.418  0.00  0.00           N  
HETATM  131  C4   DG     7       5.275  -1.443  -0.801  0.00  0.00           C  
HETATM  132  N3   DG     7       5.365  -0.097  -0.735  0.00  0.00           N  
HETATM  133  C2   DG     7       4.274   0.508  -1.178  0.00  0.00           C  
HETATM  134  N1   DG     7       3.171  -0.163  -1.647  0.00  0.00           N  
HETATM  135  P6   DA     8      10.074  -1.921   3.779  0.00  0.00           P  
HETATM  136 PO2   DA     8      11.336  -1.508   4.561  0.00  0.00           O  
HETATM  137 PO1   DA     8       9.307  -3.387   4.171  0.00  0.00           O  
HETATM  138  O5'  DA     8       8.656  -0.939   3.877  0.00  0.00           O  
HETATM  139  O3'  DA     8       6.863   2.766   4.580  0.00  0.00           O  
HETATM  140  C1'  DA     8       5.317   0.524   2.851  0.00  0.00           C  
HETATM  141  C2'  DA     8       5.498   0.707   4.362  0.00  0.00           C  
HETATM  142  C3'  DA     8       6.902   1.364   4.457  0.00  0.00           C  
HETATM  143  C4'  DA     8       7.523   1.024   3.085  0.00  0.00           C  
HETATM  144  C5'  DA     8       8.875   0.334   3.163  0.00  0.00           C  
HETATM  145  O4'  DA     8       6.603   0.150   2.418  0.00  0.00           O  
HETATM  146  N6   DA     8       0.943  -2.844   0.446  0.00  0.00           N  
HETATM  147  C6   DA     8       1.483  -1.669   0.830  0.00  0.00           C  
HETATM  148  C5   DA     8       2.702  -1.583   1.542  0.00  0.00           C  
HETATM  149  N7   DA     8       3.586  -2.548   1.987  0.00  0.00           N  
HETATM  150  C8   DA     8       4.565  -1.861   2.522  0.00  0.00           C  
HETATM  151  N9   DA     8       4.377  -0.495   2.460  0.00  0.00           N  
HETATM  152  C4   DA     8       3.168  -0.301   1.830  0.00  0.00           C  
HETATM  153  N3   DA     8       2.548   0.861   1.558  0.00  0.00           N  
HETATM  154  C2   DA     8       1.402   0.659   0.916  0.00  0.00           C  
HETATM  155  N1   DA     8       0.850  -0.513   0.544  0.00  0.00           N  
HETATM  156  P7   DG     9       4.328   1.959   6.388  0.00  0.00           P  
HETATM  157 PO2   DG     9       5.623   2.340   7.024  0.00  0.00           O  
HETATM  158 PO1   DG     9       3.521   0.771   7.091  0.00  0.00           O  
HETATM  159  O5'  DG     9       3.194   3.083   6.265  0.00  0.00           O  
HETATM  160  O3'  DG     9       0.473   6.328   5.738  0.00  0.00           O  
HETATM  161  C1'  DG     9       0.316   3.467   4.418  0.00  0.00           C  
HETATM  162  C2'  DG     9       0.177   3.816   5.897  0.00  0.00           C  
HETATM  163  C3'  DG     9       1.111   5.038   6.050  0.00  0.00           C  
HETATM  164  C4'  DG     9       2.172   4.801   4.949  0.00  0.00           C  
HETATM  165  C5'  DG     9       3.487   4.261   5.477  0.00  0.00           C  
HETATM  166  O4'  DG     9       1.613   3.864   4.023  0.00  0.00           O  
HETATM  167  N2   DG     9      -3.717   1.453   1.618  0.00  0.00           N  
HETATM  168  O6   DG     9      -1.038  -2.119   2.656  0.00  0.00           O  
HETATM  169  C6   DG     9      -1.278  -0.906   2.693  0.00  0.00           C  
HETATM  170  C5   DG     9      -0.418   0.028   3.421  0.00  0.00           C  
HETATM  171  N7   DG     9       0.710  -0.166   4.121  0.00  0.00           N  
HETATM  172  C8   DG     9       1.048   1.057   4.539  0.00  0.00           C  
HETATM  173  N9   DG     9       0.188   2.037   4.148  0.00  0.00           N  
HETATM  174  C4   DG     9      -0.794   1.408   3.405  0.00  0.00           C  
HETATM  175  N3   DG     9      -1.838   1.929   2.821  0.00  0.00           N  
HETATM  176  C2   DG     9      -2.611   0.965   2.175  0.00  0.00           C  
HETATM  177  N1   DG     9      -2.363  -0.349   2.076  0.00  0.00           N  
HETATM  178  P8   DA    10      -0.554   6.854   7.017  0.00  0.00           P  
HETATM  179 PO2   DA    10      -0.851   8.365   6.956  0.00  0.00           O  
HETATM  180 PO1   DA    10       0.126   6.192   8.429  0.00  0.00           O  
HETATM  181  O5'  DA    10      -1.860   5.735   6.900  0.00  0.00           O  
HETATM  182  O3'  DA    10      -5.828   5.401   6.758  0.00  0.00           O  
HETATM  183  C1'  DA    10      -4.055   2.651   5.615  0.00  0.00           C  
HETATM  184  C2'  DA    10      -4.734   3.117   6.944  0.00  0.00           C  
HETATM  185  C3'  DA    10      -4.584   4.678   6.903  0.00  0.00           C  
HETATM  186  C4'  DA    10      -3.740   4.919   5.597  0.00  0.00           C  
HETATM  187  C5'  DA    10      -2.685   6.047   5.743  0.00  0.00           C  
HETATM  188  O4'  DA    10      -3.043   3.674   5.288  0.00  0.00           O  
HETATM  189  C6   DA    10      -3.066  -2.074   4.993  0.00  0.00           C  
HETATM  190  C5   DA    10      -2.845  -0.757   5.468  0.00  0.00           C  
HETATM  191  N7   DA    10      -1.888  -0.208   6.302  0.00  0.00           N  
HETATM  192  C8   DA    10      -2.247   1.051   6.410  0.00  0.00           C  
HETATM  193  N9   DA    10      -3.380   1.367   5.694  0.00  0.00           N  
HETATM  194  C4   DA    10      -3.781   0.205   5.079  0.00  0.00           C  
HETATM  195  N3   DA    10      -4.855   0.019   4.292  0.00  0.00           N  
HETATM  196  C2   DA    10      -4.939  -1.240   3.881  0.00  0.00           C  
HETATM  197  N1   DA    10      -4.125  -2.270   4.183  0.00  0.00           N  
HETATM  198  N6   DA    10      -2.307  -3.129   5.350  0.00  0.00           N  
HETATM  199  O4   DT     1      -2.949  -5.643   3.812  0.00  0.00           O  
HETATM  200  CM5  DT     1      -3.526  -8.257   2.715  0.00  0.00           C  
HETATM  201  O2'  DA     8       4.421   1.507   4.841  0.00  0.00           O  
TER     202       DA     8
END
