# Supplementary material for: The Consequence of the Presence of Ribonucleotide for ds-DNA’s Electronic Properties: Preliminary Theoretical Studies
Source: Cells. 2025 Jun 11;14(12):881. doi: 10.3390/cells14120881 (PMC12190494; doi:10.3390/cells14120881)
Supplement: Supplementary file 1 [file cells-14-00881-s001.zip › RE-R-DNA_Neutral.pdb]

REMARK   Accelrys Discovery Studio PDB file
REMARK   Created:  Sun Apr 13 20:15:58 �rodkowoeuropejski czas letni 2025
HETATM    1  O5'  DT     1      -7.763  -8.936   0.228  0.00  0.00           O  
HETATM    2  O3'  DT     1     -10.890  -6.411  -0.909  0.00  0.00           O  
HETATM    3  C1'  DT     1      -8.317  -5.684   0.984  0.00  0.00           C  
HETATM    4  C2'  DT     1      -8.410  -6.079  -0.521  0.00  0.00           C  
HETATM    5  C3'  DT     1      -9.623  -7.057  -0.600  0.00  0.00           C  
HETATM    6  C4'  DT     1      -9.725  -7.597   0.867  0.00  0.00           C  
HETATM    7  C5'  DT     1      -8.988  -8.973   1.013  0.00  0.00           C  
HETATM    8  O4'  DT     1      -9.197  -6.577   1.768  0.00  0.00           O  
HETATM    9  C4   DT     1      -4.435  -5.915   2.735  0.00  0.00           C  
HETATM   10  N3   DT     1      -5.210  -4.774   2.737  0.00  0.00           N  
HETATM   11  C2   DT     1      -6.447  -4.606   2.164  0.00  0.00           C  
HETATM   12  O2   DT     1      -7.039  -3.529   2.220  0.00  0.00           O  
HETATM   13  N1   DT     1      -6.957  -5.734   1.541  0.00  0.00           N  
HETATM   14  C6   DT     1      -6.239  -6.913   1.488  0.00  0.00           C  
HETATM   15  C5   DT     1      -5.006  -7.056   2.029  0.00  0.00           C  
HETATM   16  P1   DC     2     -10.914  -5.734  -2.494  0.00  0.00           P  
HETATM   17 PO2   DC     2     -12.326  -5.632  -3.107  0.00  0.00           O  
HETATM   18 PO1   DC     2      -9.689  -6.550  -3.343  0.00  0.00           O  
HETATM   19  O5'  DC     2      -9.998  -4.292  -2.250  0.00  0.00           O  
HETATM   20  O3'  DC     2     -10.019  -0.077  -1.798  0.00  0.00           O  
HETATM   21  C1'  DC     2      -7.480  -1.809  -0.590  0.00  0.00           C  
HETATM   22  C2'  DC     2      -7.788  -1.260  -2.013  0.00  0.00           C  
HETATM   23  C3'  DC     2      -9.347  -1.337  -2.081  0.00  0.00           C  
HETATM   24  C4'  DC     2      -9.713  -2.299  -0.879  0.00  0.00           C  
HETATM   25  C5'  DC     2     -10.669  -3.463  -1.257  0.00  0.00           C  
HETATM   26  O4'  DC     2      -8.475  -2.879  -0.368  0.00  0.00           O  
HETATM   27  N4   DC     2      -2.648  -4.138   0.605  0.00  0.00           N  
HETATM   28  C4   DC     2      -3.788  -3.564   0.215  0.00  0.00           C  
HETATM   29  N3   DC     2      -4.026  -2.309   0.613  0.00  0.00           N  
HETATM   30  C2   DC     2      -5.198  -1.694   0.325  0.00  0.00           C  
HETATM   31  O2   DC     2      -5.450  -0.534   0.695  0.00  0.00           O  
HETATM   32  N1   DC     2      -6.157  -2.393  -0.418  0.00  0.00           N  
HETATM   33  C6   DC     2      -5.905  -3.655  -0.866  0.00  0.00           C  
HETATM   34  C5   DC     2      -4.738  -4.289  -0.590  0.00  0.00           C  
HETATM   35  P2   DT     3      -9.656   1.160  -2.934  0.00  0.00           P  
HETATM   36 PO2   DT     3     -10.706   2.289  -2.939  0.00  0.00           O  
HETATM   37 PO1   DT     3      -9.276   0.321  -4.364  0.00  0.00           O  
HETATM   38  O5'  DT     3      -8.028   1.598  -2.552  0.00  0.00           O  
HETATM   39  O3'  DT     3      -6.213   5.225  -2.339  0.00  0.00           O  
HETATM   40  C1'  DT     3      -4.322   2.454  -1.530  0.00  0.00           C  
HETATM   41  C2'  DT     3      -4.637   3.275  -2.822  0.00  0.00           C  
HETATM   42  C3'  DT     3      -6.095   3.800  -2.601  0.00  0.00           C  
HETATM   43  C4'  DT     3      -6.556   3.073  -1.280  0.00  0.00           C  
HETATM   44  C5'  DT     3      -7.989   2.475  -1.390  0.00  0.00           C  
HETATM   45  O4'  DT     3      -5.624   1.991  -1.000  0.00  0.00           O  
HETATM   46  O4   DT     3      -1.689  -2.327  -1.922  0.00  0.00           O  
HETATM   47  C4   DT     3      -2.281  -1.242  -1.925  0.00  0.00           C  
HETATM   48  N3   DT     3      -1.759  -0.158  -1.250  0.00  0.00           N  
HETATM   49  C2   DT     3      -2.276   1.116  -1.192  0.00  0.00           C  
HETATM   50  O2   DT     3      -1.654   2.053  -0.703  0.00  0.00           O  
HETATM   51  N1   DT     3      -3.546   1.239  -1.737  0.00  0.00           N  
HETATM   52  C6   DT     3      -4.115   0.211  -2.460  0.00  0.00           C  
HETATM   53  C5   DT     3      -3.539  -1.001  -2.629  0.00  0.00           C  
HETATM   54  CM5  DT     3      -4.103  -2.086  -3.497  0.00  0.00           C  
HETATM   55  P3   DC     4      -5.642   6.194  -3.641  0.00  0.00           P  
HETATM   56 PO2   DC     4      -6.290   7.594  -3.704  0.00  0.00           O  
HETATM   57 PO1   DC     4      -5.683   5.177  -5.001  0.00  0.00           O  
HETATM   58  O5'  DC     4      -3.938   6.071  -3.417  0.00  0.00           O  
HETATM   59  O3'  DC     4      -0.741   8.304  -2.526  0.00  0.00           O  
HETATM   60  C1'  DC     4      -0.383   4.801  -2.379  0.00  0.00           C  
HETATM   61  C2'  DC     4      -0.072   5.978  -3.365  0.00  0.00           C  
HETATM   62  C3'  DC     4      -1.192   7.033  -3.060  0.00  0.00           C  
HETATM   63  C4'  DC     4      -2.049   6.342  -1.935  0.00  0.00           C  
HETATM   64  C5'  DC     4      -3.571   6.594  -2.108  0.00  0.00           C  
HETATM   65  O4'  DC     4      -1.811   4.908  -2.020  0.00  0.00           O  
HETATM   66  N4   DC     4       0.033  -0.432  -4.038  0.00  0.00           N  
HETATM   67  C4   DC     4      -0.048   0.862  -3.707  0.00  0.00           C  
HETATM   68  N3   DC     4       0.909   1.372  -2.925  0.00  0.00           N  
HETATM   69  C2   DC     4       0.881   2.677  -2.555  0.00  0.00           C  
HETATM   70  O2   DC     4       1.795   3.202  -1.895  0.00  0.00           O  
HETATM   71  N1   DC     4      -0.210   3.463  -2.943  0.00  0.00           N  
HETATM   72  C6   DC     4      -1.178   2.953  -3.753  0.00  0.00           C  
HETATM   73  C5   DC     4      -1.141   1.667  -4.185  0.00  0.00           C  
HETATM   74  P4   DT     5      -0.112   9.351  -3.740  0.00  0.00           P  
HETATM   75 PO2   DT     5      -0.316  10.843  -3.410  0.00  0.00           O  
HETATM   76 PO1   DT     5      -0.709   8.761  -5.219  0.00  0.00           O  
HETATM   77  O5'  DT     5       1.478   8.725  -3.931  0.00  0.00           O  
HETATM   78  O3'  DT     5       5.547   9.092  -3.745  0.00  0.00           O  
HETATM   79  C1'  DT     5       4.161   5.888  -3.664  0.00  0.00           C  
HETATM   80  C2'  DT     5       4.822   6.930  -4.630  0.00  0.00           C  
HETATM   81  C3'  DT     5       4.373   8.317  -4.083  0.00  0.00           C  
HETATM   82  C4'  DT     5       3.484   7.943  -2.827  0.00  0.00           C  
HETATM   83  C5'  DT     5       2.222   8.836  -2.685  0.00  0.00           C  
HETATM   84  O4'  DT     5       3.028   6.571  -3.007  0.00  0.00           O  
HETATM   85  O4   DT     5       1.889   1.490  -6.007  0.00  0.00           O  
HETATM   86  C4   DT     5       2.382   2.509  -5.512  0.00  0.00           C  
HETATM   87  N3   DT     5       3.498   2.426  -4.701  0.00  0.00           N  
HETATM   88  C2   DT     5       4.169   3.470  -4.107  0.00  0.00           C  
HETATM   89  O2   DT     5       5.197   3.308  -3.457  0.00  0.00           O  
HETATM   90  N1   DT     5       3.604   4.716  -4.324  0.00  0.00           N  
HETATM   91  C6   DT     5       2.508   4.878  -5.146  0.00  0.00           C  
HETATM   92  C5   DT     5       1.864   3.854  -5.749  0.00  0.00           C  
HETATM   93  CM5  DT     5       0.698   4.031  -6.676  0.00  0.00           C  
TER      94       DT     5
HETATM   95  O5'  DA     6       6.901  -6.930  -5.479  0.00  0.00           O  
HETATM   96  O3'  DA     6      10.429  -6.154  -3.363  0.00  0.00           O  
HETATM   97  C1'  DA     6       8.003  -4.089  -4.040  0.00  0.00           C  
HETATM   98  C2'  DA     6       8.022  -5.385  -3.175  0.00  0.00           C  
HETATM   99  C3'  DA     6       9.074  -6.306  -3.872  0.00  0.00           C  
HETATM  100  C4'  DA     6       9.080  -5.745  -5.333  0.00  0.00           C  
HETATM  101  C5'  DA     6       8.062  -6.511  -6.253  0.00  0.00           C  
HETATM  102  O4'  DA     6       8.831  -4.309  -5.238  0.00  0.00           O  
HETATM  103  N6   DA     6       2.966  -1.208  -5.710  0.00  0.00           N  
HETATM  104  C6   DA     6       4.158  -1.281  -5.088  0.00  0.00           C  
HETATM  105  C5   DA     6       4.890  -2.486  -4.979  0.00  0.00           C  
HETATM  106  N7   DA     6       4.631  -3.776  -5.405  0.00  0.00           N  
HETATM  107  C8   DA     6       5.709  -4.446  -5.063  0.00  0.00           C  
HETATM  108  N9   DA     6       6.655  -3.672  -4.433  0.00  0.00           N  
HETATM  109  C4   DA     6       6.146  -2.397  -4.378  0.00  0.00           C  
HETATM  110  N3   DA     6       6.724  -1.287  -3.881  0.00  0.00           N  
HETATM  111  C2   DA     6       5.939  -0.225  -4.021  0.00  0.00           C  
HETATM  112  N1   DA     6       4.717  -0.159  -4.587  0.00  0.00           N  
HETATM  113  P5   DG     7      10.596  -6.668  -1.730  0.00  0.00           P  
HETATM  114 PO2   DG     7      12.043  -7.057  -1.374  0.00  0.00           O  
HETATM  115 PO1   DG     7       9.348  -7.798  -1.486  0.00  0.00           O  
HETATM  116  O5'  DG     7       9.841  -5.373  -0.869  0.00  0.00           O  
HETATM  117  O3'  DG     7      10.183  -2.191   1.700  0.00  0.00           O  
HETATM  118  C1'  DG     7       7.488  -2.264  -0.334  0.00  0.00           C  
HETATM  119  C2'  DG     7       7.811  -2.877   1.062  0.00  0.00           C  
HETATM  120  C3'  DG     7       9.352  -3.150   0.993  0.00  0.00           C  
HETATM  121  C4'  DG     7       9.686  -2.966  -0.538  0.00  0.00           C  
HETATM  122  C5'  DG     7      10.544  -4.123  -1.122  0.00  0.00           C  
HETATM  123  O4'  DG     7       8.431  -2.907  -1.276  0.00  0.00           O  
HETATM  124  N2   DG     7       4.132   1.742  -1.122  0.00  0.00           N  
HETATM  125  O6   DG     7       2.005  -2.002  -2.729  0.00  0.00           O  
HETATM  126  C6   DG     7       2.998  -1.563  -2.128  0.00  0.00           C  
HETATM  127  C5   DG     7       4.138  -2.297  -1.673  0.00  0.00           C  
HETATM  128  N7   DG     7       4.428  -3.648  -1.730  0.00  0.00           N  
HETATM  129  C8   DG     7       5.628  -3.740  -1.215  0.00  0.00           C  
HETATM  130  N9   DG     7       6.152  -2.521  -0.828  0.00  0.00           N  
HETATM  131  C4   DG     7       5.193  -1.580  -1.114  0.00  0.00           C  
HETATM  132  N3   DG     7       5.291  -0.252  -0.897  0.00  0.00           N  
HETATM  133  C2   DG     7       4.204   0.405  -1.282  0.00  0.00           C  
HETATM  134  N1   DG     7       3.106  -0.204  -1.836  0.00  0.00           N  
HETATM  135  P6   DA     8       9.962  -2.237   3.404  0.00  0.00           P  
HETATM  136 PO2   DA     8      11.183  -1.710   4.182  0.00  0.00           O  
HETATM  137 PO1   DA     8       9.369  -3.795   3.741  0.00  0.00           O  
HETATM  138  O5'  DA     8       8.446  -1.433   3.584  0.00  0.00           O  
HETATM  139  O3'  DA     8       6.518   1.693   5.435  0.00  0.00           O  
HETATM  140  C1'  DA     8       4.883   0.078   2.925  0.00  0.00           C  
HETATM  141  C2'  DA     8       5.033  -0.001   4.504  0.00  0.00           C  
HETATM  142  C3'  DA     8       6.537   0.426   4.732  0.00  0.00           C  
HETATM  143  C4'  DA     8       7.115   0.559   3.271  0.00  0.00           C  
HETATM  144  C5'  DA     8       8.537  -0.050   3.140  0.00  0.00           C  
HETATM  145  O4'  DA     8       6.226  -0.176   2.378  0.00  0.00           O  
HETATM  146  N6   DA     8       0.616  -2.938  -0.098  0.00  0.00           N  
HETATM  147  C6   DA     8       1.193  -1.824   0.381  0.00  0.00           C  
HETATM  148  C5   DA     8       2.380  -1.834   1.152  0.00  0.00           C  
HETATM  149  N7   DA     8       3.200  -2.860   1.587  0.00  0.00           N  
HETATM  150  C8   DA     8       4.137  -2.248   2.271  0.00  0.00           C  
HETATM  151  N9   DA     8       3.983  -0.879   2.322  0.00  0.00           N  
HETATM  152  C4   DA     8       2.846  -0.596   1.594  0.00  0.00           C  
HETATM  153  N3   DA     8       2.285   0.603   1.368  0.00  0.00           N  
HETATM  154  C2   DA     8       1.186   0.494   0.631  0.00  0.00           C  
HETATM  155  N1   DA     8       0.625  -0.624   0.136  0.00  0.00           N  
HETATM  156  P7   DG     9       4.456   1.341   6.731  0.00  0.00           P  
HETATM  157 PO2   DG     9       5.471   0.549   7.589  0.00  0.00           O  
HETATM  158 PO1   DG     9       2.860   1.168   7.314  0.00  0.00           O  
HETATM  159  O5'  DG     9       4.495   3.057   6.699  0.00  0.00           O  
HETATM  160  O3'  DG     9       1.329   5.382   6.299  0.00  0.00           O  
HETATM  161  C1'  DG     9       0.888   2.588   4.580  0.00  0.00           C  
HETATM  162  C2'  DG     9       0.828   2.888   6.105  0.00  0.00           C  
HETATM  163  C3'  DG     9       1.871   4.033   6.292  0.00  0.00           C  
HETATM  164  C4'  DG     9       2.783   3.903   5.018  0.00  0.00           C  
HETATM  165  C5'  DG     9       4.297   3.652   5.389  0.00  0.00           C  
HETATM  166  O4'  DG     9       2.298   2.805   4.187  0.00  0.00           O  
HETATM  167  N2   DG     9      -3.400   1.219   1.651  0.00  0.00           N  
HETATM  168  O6   DG     9      -1.132  -2.682   2.513  0.00  0.00           O  
HETATM  169  C6   DG     9      -1.163  -1.453   2.683  0.00  0.00           C  
HETATM  170  C5   DG     9      -0.235  -0.652   3.414  0.00  0.00           C  
HETATM  171  N7   DG     9       0.924  -1.004   4.077  0.00  0.00           N  
HETATM  172  C8   DG     9       1.382   0.131   4.543  0.00  0.00           C  
HETATM  173  N9   DG     9       0.581   1.211   4.231  0.00  0.00           N  
HETATM  174  C4   DG     9      -0.466   0.721   3.490  0.00  0.00           C  
HETATM  175  N3   DG     9      -1.485   1.431   2.950  0.00  0.00           N  
HETATM  176  C2   DG     9      -2.332   0.671   2.274  0.00  0.00           C  
HETATM  177  N1   DG     9      -2.188  -0.689   2.131  0.00  0.00           N  
HETATM  178  P8   DG    10       0.477   5.735   7.751  0.00  0.00           P  
HETATM  179 PO2   DG    10       0.405   7.246   8.050  0.00  0.00           O  
HETATM  180 PO1   DG    10       1.125   4.704   8.938  0.00  0.00           O  
HETATM  181  O5'  DG    10      -0.982   4.847   7.525  0.00  0.00           O  
HETATM  182  O3'  DG    10      -4.980   4.995   7.186  0.00  0.00           O  
HETATM  183  C1'  DG    10      -3.453   2.181   5.907  0.00  0.00           C  
HETATM  184  C2'  DG    10      -4.118   2.609   7.256  0.00  0.00           C  
HETATM  185  C3'  DG    10      -3.818   4.147   7.337  0.00  0.00           C  
HETATM  186  C4'  DG    10      -2.887   4.393   6.091  0.00  0.00           C  
HETATM  187  C5'  DG    10      -1.716   5.368   6.382  0.00  0.00           C  
HETATM  188  O4'  DG    10      -2.323   3.105   5.699  0.00  0.00           O  
HETATM  189  C6   DG    10      -3.104  -2.565   4.936  0.00  0.00           C  
HETATM  190  C5   DG    10      -2.719  -1.336   5.523  0.00  0.00           C  
HETATM  191  N7   DG    10      -1.718  -0.993   6.413  0.00  0.00           N  
HETATM  192  C8   DG    10      -1.890   0.296   6.598  0.00  0.00           C  
HETATM  193  N9   DG    10      -2.944   0.823   5.888  0.00  0.00           N  
HETATM  194  C4   DG    10      -3.492  -0.223   5.185  0.00  0.00           C  
HETATM  195  N3   DG    10      -4.560  -0.195   4.368  0.00  0.00           N  
HETATM  196  C2   DG    10      -4.812  -1.396   3.860  0.00  0.00           C  
HETATM  197  N1   DG    10      -4.160  -2.549   4.101  0.00  0.00           N  
HETATM  198  N6   DG    10      -2.501  -3.743   5.212  0.00  0.00           N  
HETATM  199  O4  UNK     0      -3.344  -5.924   3.318  0.00  0.00           O  
HETATM  200  CM5 UNK     0      -4.212  -8.329   1.975  0.00  0.00           C  
HETATM  201  O2' UNK     0       4.090   0.914   5.096  0.00  0.00           O  
TER     202      UNK     0
END
