# Supplementary material for: The Consequence of the Presence of Ribonucleotide for ds-DNA’s Electronic Properties: Preliminary Theoretical Studies
Source: Cells. 2025 Jun 11;14(12):881. doi: 10.3390/cells14120881 (PMC12190494; doi:10.3390/cells14120881)
Supplement: Supplementary file 1 [file cells-14-00881-s001.zip › SSB-R-DNA_ANION.pdb]

REMARK   Accelrys Discovery Studio PDB file
REMARK   Created:  Mon Apr 21 21:24:38 �rodkowoeuropejski czas letni 2025
HETATM    1  O5'   T     1      -7.281  -8.671  -0.550  0.00  0.00           O  
HETATM    2  O3'   T     1     -10.890  -6.684  -1.147  0.00  0.00           O  
HETATM    3  C1'   T     1      -8.430  -5.812   0.861  0.00  0.00           C  
HETATM    4  C2'   T     1      -8.521  -5.915  -0.692  0.00  0.00           C  
HETATM    5  C3'   T     1      -9.508  -7.094  -0.957  0.00  0.00           C  
HETATM    6  C4'   T     1      -9.431  -7.914   0.376  0.00  0.00           C  
HETATM    7  C5'   T     1      -8.424  -9.108   0.239  0.00  0.00           C  
HETATM    8  O4'   T     1      -9.076  -7.001   1.458  0.00  0.00           O  
HETATM    9  C4    T     1      -4.536  -5.670   2.596  0.00  0.00           C  
HETATM   10  N3    T     1      -5.507  -4.712   2.814  0.00  0.00           N  
HETATM   11  C2    T     1      -6.767  -4.658   2.261  0.00  0.00           C  
HETATM   12  O2    T     1      -7.556  -3.761   2.546  0.00  0.00           O  
HETATM   13  N1    T     1      -7.061  -5.691   1.386  0.00  0.00           N  
HETATM   14  C6    T     1      -6.134  -6.678   1.101  0.00  0.00           C  
HETATM   15  C5    T     1      -4.894  -6.711   1.640  0.00  0.00           C  
HETATM   16  O4    T     1      -3.465  -5.618   3.211  0.00  0.00           O  
HETATM   17  CM5   T     1      -3.875  -7.769   1.330  0.00  0.00           C  
HETATM   18  P1    C     2     -11.145  -5.954  -2.688  0.00  0.00           P  
HETATM   19 PO2    C     2     -12.599  -6.079  -3.192  0.00  0.00           O  
HETATM   20 PO1    C     2      -9.870  -6.508  -3.664  0.00  0.00           O  
HETATM   21  O5'   C     2     -10.472  -4.390  -2.437  0.00  0.00           O  
HETATM   22  O3'   C     2     -10.697  -0.149  -1.792  0.00  0.00           O  
HETATM   23  C1'   C     2      -8.242  -1.883  -0.646  0.00  0.00           C  
HETATM   24  C2'   C     2      -8.519  -1.387  -2.092  0.00  0.00           C  
HETATM   25  C3'   C     2     -10.077  -1.417  -2.155  0.00  0.00           C  
HETATM   26  C4'   C     2     -10.465  -2.433  -1.006  0.00  0.00           C  
HETATM   27  C5'   C     2     -11.296  -3.658  -1.483  0.00  0.00           C  
HETATM   28  O4'   C     2      -9.238  -2.959  -0.417  0.00  0.00           O  
HETATM   29  N4    C     2      -3.185  -3.866   0.275  0.00  0.00           N  
HETATM   30  C4    C     2      -4.410  -3.369   0.008  0.00  0.00           C  
HETATM   31  N3    C     2      -4.870  -2.376   0.768  0.00  0.00           N  
HETATM   32  C2    C     2      -6.113  -1.862   0.586  0.00  0.00           C  
HETATM   33  O2    C     2      -6.541  -0.912   1.261  0.00  0.00           O  
HETATM   34  N1    C     2      -6.924  -2.428  -0.409  0.00  0.00           N  
HETATM   35  C6    C     2      -6.451  -3.439  -1.202  0.00  0.00           C  
HETATM   36  C5    C     2      -5.215  -3.962  -1.026  0.00  0.00           C  
HETATM   37  P2    T     3     -10.332   1.124  -2.889  0.00  0.00           P  
HETATM   38 PO2    T     3     -11.327   2.296  -2.775  0.00  0.00           O  
HETATM   39 PO1    T     3     -10.100   0.353  -4.387  0.00  0.00           O  
HETATM   40  O5'   T     3      -8.658   1.447  -2.606  0.00  0.00           O  
HETATM   41  O3'   T     3      -6.335   4.616  -2.074  0.00  0.00           O  
HETATM   42  C1'   T     3      -4.787   1.654  -1.324  0.00  0.00           C  
HETATM   43  C2'   T     3      -4.965   2.536  -2.612  0.00  0.00           C  
HETATM   44  C3'   T     3      -6.365   3.202  -2.419  0.00  0.00           C  
HETATM   45  C4'   T     3      -6.952   2.447  -1.163  0.00  0.00           C  
HETATM   46  C5'   T     3      -8.462   2.102  -1.321  0.00  0.00           C  
HETATM   47  O4'   T     3      -6.181   1.229  -0.977  0.00  0.00           O  
HETATM   48  O4    T     3      -1.564  -2.790  -1.948  0.00  0.00           O  
HETATM   49  C4    T     3      -2.440  -1.843  -1.852  0.00  0.00           C  
HETATM   50  N3    T     3      -2.179  -0.854  -0.859  0.00  0.00           N  
HETATM   51  C2    T     3      -2.807   0.363  -0.765  0.00  0.00           C  
HETATM   52  O2    T     3      -2.326   1.287  -0.096  0.00  0.00           O  
HETATM   53  N1    T     3      -3.989   0.474  -1.466  0.00  0.00           N  
HETATM   54  C6    T     3      -4.420  -0.547  -2.356  0.00  0.00           C  
HETATM   55  C5    T     3      -3.595  -1.658  -2.610  0.00  0.00           C  
HETATM   56  CM5   T     3      -3.960  -2.631  -3.699  0.00  0.00           C  
HETATM   57  P3    C     4      -5.645   5.586  -3.313  0.00  0.00           P  
HETATM   58 PO2    C     4      -6.119   7.055  -3.292  0.00  0.00           O  
HETATM   59 PO1    C     4      -5.780   4.659  -4.731  0.00  0.00           O  
HETATM   60  O5'   C     4      -3.962   5.283  -3.099  0.00  0.00           O  
HETATM   61  O3'   C     4      -0.883   7.737  -3.069  0.00  0.00           O  
HETATM   62  C1'   C     4      -0.207   4.382  -2.269  0.00  0.00           C  
HETATM   63  C2'   C     4      -0.161   5.321  -3.521  0.00  0.00           C  
HETATM   64  C3'   C     4      -1.304   6.362  -3.261  0.00  0.00           C  
HETATM   65  C4'   C     4      -1.936   5.886  -1.900  0.00  0.00           C  
HETATM   66  C5'   C     4      -3.489   5.976  -1.909  0.00  0.00           C  
HETATM   67  O4'   C     4      -1.558   4.496  -1.691  0.00  0.00           O  
HETATM   68  N4    C     4       0.450  -1.037  -3.054  0.00  0.00           N  
HETATM   69  C4    C     4       0.287   0.286  -2.927  0.00  0.00           C  
HETATM   70  N3    C     4       1.344   1.026  -2.562  0.00  0.00           N  
HETATM   71  C2    C     4       1.234   2.365  -2.391  0.00  0.00           C  
HETATM   72  O2    C     4       2.203   3.080  -2.071  0.00  0.00           O  
HETATM   73  N1    C     4      -0.022   2.958  -2.563  0.00  0.00           N  
HETATM   74  C6    C     4      -1.089   2.221  -2.995  0.00  0.00           C  
HETATM   75  C5    C     4      -0.990   0.888  -3.211  0.00  0.00           C  
HETATM   76  P4    T     5      -0.497   8.527  -4.550  0.00  0.00           P  
HETATM   77 PO2    T     5      -0.764  10.044  -4.506  0.00  0.00           O  
HETATM   78 PO1    T     5      -1.237   7.611  -5.777  0.00  0.00           O  
HETATM   79  O5'   T     5       1.095   7.943  -4.834  0.00  0.00           O  
HETATM   80  O3'   T     5       5.114   8.522  -5.277  0.00  0.00           O  
HETATM   81  C1'   T     5       4.030   5.351  -4.360  0.00  0.00           C  
HETATM   82  C2'   T     5       4.447   6.191  -5.616  0.00  0.00           C  
HETATM   83  C3'   T     5       3.968   7.638  -5.295  0.00  0.00           C  
HETATM   84  C4'   T     5       3.273   7.481  -3.880  0.00  0.00           C  
HETATM   85  C5'   T     5       1.977   8.324  -3.740  0.00  0.00           C  
HETATM   86  O4'   T     5       2.910   6.078  -3.725  0.00  0.00           O  
HETATM   87  O4    T     5       2.266   0.311  -5.584  0.00  0.00           O  
HETATM   88  C4    T     5       2.599   1.464  -5.289  0.00  0.00           C  
HETATM   89  N3    T     5       3.775   1.698  -4.603  0.00  0.00           N  
HETATM   90  C2    T     5       4.307   2.917  -4.258  0.00  0.00           C  
HETATM   91  O2    T     5       5.380   3.014  -3.666  0.00  0.00           O  
HETATM   92  N1    T     5       3.562   4.010  -4.666  0.00  0.00           N  
HETATM   93  C6    T     5       2.365   3.853  -5.332  0.00  0.00           C  
HETATM   94  C5    T     5       1.828   2.652  -5.645  0.00  0.00           C  
HETATM   95  CM5   T     5       0.535   2.478  -6.387  0.00  0.00           C  
TER      96        T     5
HETATM   97  O5'   T     5       9.087  -6.744  -4.515  0.00  0.00           O  
HETATM   98  O3'   A     6      12.181  -5.157  -2.198  0.00  0.00           O  
HETATM   99  C1'   A     6       9.492  -3.637  -3.240  0.00  0.00           C  
HETATM  100  C2'   A     6       9.668  -4.842  -2.266  0.00  0.00           C  
HETATM  101  C3'   A     6      10.930  -5.594  -2.799  0.00  0.00           C  
HETATM  102  C4'   A     6      10.974  -5.143  -4.297  0.00  0.00           C  
HETATM  103  C5'   A     6      10.209  -6.149  -5.230  0.00  0.00           C  
HETATM  104  O4'   A     6      10.458  -3.777  -4.343  0.00  0.00           O  
HETATM  105  N6    A     6       4.131  -1.990  -5.498  0.00  0.00           N  
HETATM  106  C6    A     6       5.263  -1.767  -4.791  0.00  0.00           C  
HETATM  107  C5    A     6       6.219  -2.775  -4.546  0.00  0.00           C  
HETATM  108  N7    A     6       6.259  -4.121  -4.866  0.00  0.00           N  
HETATM  109  C8    A     6       7.415  -4.525  -4.391  0.00  0.00           C  
HETATM  110  N9    A     6       8.133  -3.525  -3.773  0.00  0.00           N  
HETATM  111  C4    A     6       7.378  -2.382  -3.873  0.00  0.00           C  
HETATM  112  N3    A     6       7.674  -1.144  -3.437  0.00  0.00           N  
HETATM  113  C2    A     6       6.698  -0.285  -3.712  0.00  0.00           C  
HETATM  114  N1    A     6       5.537  -0.523  -4.351  0.00  0.00           N  
HETATM  115  P5    G     7      12.292  -5.549  -0.527  0.00  0.00           P  
HETATM  116 PO2    G     7      13.748  -5.593  -0.023  0.00  0.00           O  
HETATM  117 PO1    G     7      11.297  -6.913  -0.321  0.00  0.00           O  
HETATM  118  O5'   G     7      11.197  -4.415   0.180  0.00  0.00           O  
HETATM  119  O3'   G     7      10.668  -1.477   2.820  0.00  0.00           O  
HETATM  120  C1'   G     7       8.308  -1.653   0.364  0.00  0.00           C  
HETATM  121  C2'   G     7       8.491  -2.315   1.763  0.00  0.00           C  
HETATM  122  C3'   G     7      10.045  -2.429   1.918  0.00  0.00           C  
HETATM  123  C4'   G     7      10.575  -2.078   0.472  0.00  0.00           C  
HETATM  124  C5'   G     7      11.679  -3.056  -0.019  0.00  0.00           C  
HETATM  125  O4'   G     7       9.447  -2.135  -0.452  0.00  0.00           O  
HETATM  126  N2    G     7       4.538   1.937  -0.778  0.00  0.00           N  
HETATM  127  O6    G     7       3.006  -2.099  -2.394  0.00  0.00           O  
HETATM  128  C6    G     7       3.924  -1.503  -1.814  0.00  0.00           C  
HETATM  129  C5    G     7       5.140  -2.064  -1.319  0.00  0.00           C  
HETATM  130  N7    G     7       5.584  -3.373  -1.311  0.00  0.00           N  
HETATM  131  C8    G     7       6.741  -3.312  -0.704  0.00  0.00           C  
HETATM  132  N9    G     7       7.087  -2.033  -0.311  0.00  0.00           N  
HETATM  133  C4    G     7       6.055  -1.215  -0.705  0.00  0.00           C  
HETATM  134  N3    G     7       5.965   0.122  -0.524  0.00  0.00           N  
HETATM  135  C2    G     7       4.821   0.622  -0.967  0.00  0.00           C  
HETATM  136  N1    G     7       3.844  -0.129  -1.575  0.00  0.00           N  
HETATM  137  P6    A     8      10.075  -1.588   4.433  0.00  0.00           P  
HETATM  138 PO2    A     8      11.099  -1.111   5.480  0.00  0.00           O  
HETATM  139 PO1    A     8       9.426  -3.153   4.578  0.00  0.00           O  
HETATM  140  O5'   A     8       8.613  -0.857   4.301  0.00  0.00           O  
HETATM  141  O3'   A     8       5.917   1.602   5.829  0.00  0.00           O  
HETATM  142  C1'   A     8       4.916   0.083   2.941  0.00  0.00           C  
HETATM  143  C2'   A     8       4.734  -0.020   4.477  0.00  0.00           C  
HETATM  144  O2'   A     8       3.747   0.865   4.997  0.00  0.00           O  
HETATM  145  C3'   A     8       6.118   0.440   5.021  0.00  0.00           C  
HETATM  146  C4'   A     8       6.912   0.735   3.737  0.00  0.00           C  
HETATM  147  C5'   A     8       8.392   0.481   3.836  0.00  0.00           C  
HETATM  148  O4'   A     8       6.301  -0.102   2.751  0.00  0.00           O  
HETATM  149  N6    A     8       0.784  -2.985  -0.204  0.00  0.00           N  
HETATM  150  C6    A     8       1.318  -1.879   0.333  0.00  0.00           C  
HETATM  151  C5    A     8       2.550  -1.862   1.045  0.00  0.00           C  
HETATM  152  N7    A     8       3.445  -2.860   1.389  0.00  0.00           N  
HETATM  153  C8    A     8       4.383  -2.240   2.061  0.00  0.00           C  
HETATM  154  N9    A     8       4.165  -0.879   2.175  0.00  0.00           N  
HETATM  155  C4    A     8       2.972  -0.627   1.532  0.00  0.00           C  
HETATM  156  N3    A     8       2.314   0.544   1.411  0.00  0.00           N  
HETATM  157  C2    A     8       1.159   0.398   0.753  0.00  0.00           C  
HETATM  158  N1    A     8       0.646  -0.712   0.222  0.00  0.00           N  
HETATM  159  P7    G     9       4.454   2.244   5.543  0.00  0.00           P  
HETATM  160 PO2    G     9       3.780   2.880   6.700  0.00  0.00           O  
HETATM  161 PO1    G     9       4.655   3.125   4.236  0.00  0.00           O  
HETATM  162  O5'   G     9       2.569   2.804   2.883  0.00  0.00           O  
HETATM  163  O3'   G     9       0.504   5.942   4.970  0.00  0.00           O  
HETATM  164  C1'   G     9      -0.392   3.044   4.258  0.00  0.00           C  
HETATM  165  C2'   G     9       0.738   3.497   5.188  0.00  0.00           C  
HETATM  166  C3'   G     9       1.248   4.781   4.538  0.00  0.00           C  
HETATM  167  C4'   G     9       0.921   4.584   3.054  0.00  0.00           C  
HETATM  168  C5'   G     9       2.051   3.970   2.239  0.00  0.00           C  
HETATM  169  O4'   G     9      -0.245   3.763   3.039  0.00  0.00           O  
HETATM  170  N2    G     9      -4.655   1.137   2.006  0.00  0.00           N  
HETATM  171  O6    G     9      -1.747  -2.419   2.275  0.00  0.00           O  
HETATM  172  C6    G     9      -1.939  -1.223   2.546  0.00  0.00           C  
HETATM  173  C5    G     9      -1.036  -0.325   3.189  0.00  0.00           C  
HETATM  174  N7    G     9       0.244  -0.518   3.671  0.00  0.00           N  
HETATM  175  C8    G     9       0.599   0.655   4.127  0.00  0.00           C  
HETATM  176  N9    G     9      -0.389   1.616   3.990  0.00  0.00           N  
HETATM  177  C4    G     9      -1.452   0.986   3.387  0.00  0.00           C  
HETATM  178  N3    G     9      -2.633   1.557   3.065  0.00  0.00           N  
HETATM  179  C2    G     9      -3.453   0.711   2.463  0.00  0.00           C  
HETATM  180  N1    G     9      -3.148  -0.607   2.236  0.00  0.00           N  
HETATM  181  P8    A    10       0.062   6.354   6.478  0.00  0.00           P  
HETATM  182 PO2    A    10      -0.232   7.863   6.625  0.00  0.00           O  
HETATM  183 PO1    A    10       1.188   5.593   7.501  0.00  0.00           O  
HETATM  184  O5'   A    10      -1.207   5.232   6.797  0.00  0.00           O  
HETATM  185  O3'   A    10      -4.917   5.109   8.143  0.00  0.00           O  
HETATM  186  C1'   A    10      -3.927   2.280   6.322  0.00  0.00           C  
HETATM  187  C2'   A    10      -4.085   2.732   7.813  0.00  0.00           C  
HETATM  188  C3'   A    10      -3.795   4.274   7.775  0.00  0.00           C  
HETATM  189  C4'   A    10      -3.482   4.536   6.257  0.00  0.00           C  
HETATM  190  C5'   A    10      -2.381   5.607   6.024  0.00  0.00           C  
HETATM  191  O4'   A    10      -3.038   3.271   5.682  0.00  0.00           O  
HETATM  192  C6    A    10      -3.426  -2.404   5.099  0.00  0.00           C  
HETATM  193  C5    A    10      -3.037  -1.164   5.655  0.00  0.00           C  
HETATM  194  N7    A    10      -1.898  -0.756   6.329  0.00  0.00           N  
HETATM  195  C8    A    10      -2.128   0.508   6.597  0.00  0.00           C  
HETATM  196  N9    A    10      -3.352   0.959   6.153  0.00  0.00           N  
HETATM  197  C4    A    10      -3.950  -0.115   5.533  0.00  0.00           C  
HETATM  198  N3    A    10      -5.157  -0.167   4.943  0.00  0.00           N  
HETATM  199  C2    A    10      -5.402  -1.373   4.437  0.00  0.00           C  
HETATM  200  N1    A    10      -4.626  -2.472   4.489  0.00  0.00           N  
HETATM  201  N6    A    10      -2.670  -3.525   5.197  0.00  0.00           N  
TER     202        A    10
END
