# Supplementary material for: The Consequence of the Presence of Ribonucleotide for ds-DNA’s Electronic Properties: Preliminary Theoretical Studies
Source: Cells. 2025 Jun 11;14(12):881. doi: 10.3390/cells14120881 (PMC12190494; doi:10.3390/cells14120881)
Supplement: Supplementary file 1 [file cells-14-00881-s001.zip › SSB-R-DNA_N.pdb]

REMARK   Accelry	ys Discovery Studio PDB file
REMARK   Created	d:  Mon Apr 21 20:33:41 ?odkowoeuropejski czas letni 2025
HETATM    1  O5'   T     1       4.677  -8.714  -3.845  0.00  0.00           O
HETATM    2  O3'   T     1       8.447  -8.058  -2.214  0.00  0.00           O
HETATM    3  C1'   T     1       6.319  -5.791  -3.270  0.00  0.00           C
HETATM    4  C2'   T     1       6.248  -6.806  -2.090  0.00  0.00           C
HETATM    5  C3'   T     1       7.041  -8.055  -2.590  0.00  0.00           C
HETATM    6  C4'   T     1       6.982  -7.898  -4.147  0.00  0.00           C
HETATM    7  C5'   T     1       5.812  -8.747  -4.756  0.00  0.00           C
HETATM    8  O4'   T     1       6.877  -6.475  -4.454  0.00  0.00           O
HETATM    9  C4    T     1       2.612  -4.056  -4.530  0.00  0.00           C
HETATM   10  N3    T     1       3.712  -3.304  -4.155  0.00  0.00           N
HETATM   11  C2    T     1       4.916  -3.792  -3.694  0.00  0.00           C
HETATM   12  O2    T     1       5.855  -3.016  -3.370  0.00  0.00           O
HETATM   13  N1    T     1       5.016  -5.179  -3.630  0.00  0.00           N
HETATM   14  C6    T     1       3.938  -5.994  -3.960  0.00  0.00           C
HETATM   15  C5    T     1       2.740  -5.501  -4.380  0.00  0.00           C
HETATM  198  O4    T     1       1.584  -3.477  -4.993  0.00  0.00           O
HETATM  199  CM5   T     1       1.563  -6.363  -4.741  0.00  0.00           C
HETATM   16  P1    C     2       8.670  -8.214  -0.513  0.00  0.00           P
HETATM   17 PO2    C     2      10.019  -8.850  -0.118  0.00  0.00           O
HETATM   18 PO1    C     2       7.221  -8.889   0.062  0.00  0.00           O
HETATM   19  O5'   C     2       8.310  -6.611   0.011  0.00  0.00           O
HETATM   20  O3'   C     2       9.662  -2.998   1.639  0.00  0.00           O
HETATM   21  C1'   C     2       6.845  -3.011  -0.066  0.00  0.00           C
HETATM   22  C2'   C     2       7.171  -3.408   1.401  0.00  0.00           C
HETATM   23  C3'   C     2       8.628  -3.961   1.292  0.00  0.00           C
HETATM   24  C4'   C     2       8.791  -4.243  -0.256  0.00  0.00           C
HETATM   25  C5'   C     2       9.272  -5.686  -0.575  0.00  0.00           C
HETATM   26  O4'   C     2       7.495  -4.046  -0.900  0.00  0.00           O
HETATM   27  N4    C     2       1.513  -2.956  -1.598  0.00  0.00           N
HETATM   28  C4    C     2       2.787  -2.994  -1.193  0.00  0.00           C
HETATM   29  N3    C     2       3.493  -1.838  -1.183  0.00  0.00           N
HETATM   30  C2    C     2       4.810  -1.803  -0.816  0.00  0.00           C
HETATM   31  O2    C     2       5.477  -0.724  -0.824  0.00  0.00           O
HETATM   32  N1    C     2       5.418  -3.001  -0.400  0.00  0.00           N
HETATM   33  C6    C     2       4.710  -4.182  -0.400  0.00  0.00           C
HETATM   34  C5    C     2       3.405  -4.235  -0.783  0.00  0.00           C
HETATM   35  P2    T     3       9.617  -2.532   3.295  0.00  0.00           P
HETATM   36 PO2    T     3      10.970  -1.989   3.794  0.00  0.00           O
HETATM   37 PO1    T     3       8.898  -3.840   4.111  0.00  0.00           O
HETATM   38  O5'   T     3       8.227  -1.508   3.358  0.00  0.00           O
HETATM   39  O3'   T     3       6.995   2.247   4.097  0.00  0.00           O
HETATM   40  C1'   T     3       4.765   0.175   2.378  0.00  0.00           C
HETATM   41  C2'   T     3       5.018   0.642   3.851  0.00  0.00           C
HETATM   42  C3'   T     3       6.566   0.871   3.918  0.00  0.00           C
HETATM   43  C4'   T     3       7.057   0.435   2.486  0.00  0.00           C
HETATM   44  C5'   T     3       8.406  -0.336   2.513  0.00  0.00           C
HETATM   45  O4'   T     3       6.034  -0.431   1.918  0.00  0.00           O
HETATM   46  O4    T     3       1.000  -3.789   1.506  0.00  0.00           O
HETATM   47  C4    T     3       1.862  -2.905   1.794  0.00  0.00           C
HETATM   48  N3    T     3       1.623  -1.580   1.489  0.00  0.00           N
HETATM   49  C2    T     3       2.482  -0.522   1.697  0.00  0.00           C
HETATM   50  O2    T     3       2.144   0.665   1.451  0.00  0.00           O
HETATM   51  N1    T     3       3.732  -0.861   2.214  0.00  0.00           N
HETATM   52  C6    T     3       4.006  -2.164   2.613  0.00  0.00           C
HETATM   53  C5    T     3       3.136  -3.198   2.449  0.00  0.00           C
HETATM   54  CM5   T     3       3.417  -4.605   2.892  0.00  0.00           C
HETATM   55  P3    C     4       6.461   2.926   5.586  0.00  0.00           P
HETATM   56 PO2    C     4       7.382   4.040   6.126  0.00  0.00           O
HETATM   57 PO1    C     4       6.082   1.595   6.570  0.00  0.00           O
HETATM   58  O5'   C     4       4.824   3.301   5.207  0.00  0.00           O
HETATM   59  O3'   C     4       2.050   6.365   4.349  0.00  0.00           O
HETATM   60  C1'   C     4       1.319   3.132   3.756  0.00  0.00           C
HETATM   61  C2'   C     4       1.209   4.059   5.001  0.00  0.00           C
HETATM   62  C3'   C     4       2.413   5.043   4.834  0.00  0.00           C
HETATM   63  C4'   C     4       3.279   4.377   3.695  0.00  0.00           C
HETATM   64  C5'   C     4       4.778   4.218   4.076  0.00  0.00           C
HETATM   65  O4'   C     4       2.756   3.039   3.435  0.00  0.00           O
HETATM   66  N4    C     4      -0.223  -2.186   4.121  0.00  0.00           N
HETATM   67  C4    C     4       0.130  -0.895   4.114  0.00  0.00           C
HETATM   68  N3    C     4      -0.680  -0.003   3.492  0.00  0.00           N
HETATM   69  C2    C     4      -0.348   1.319   3.402  0.00  0.00           C
HETATM   70  O2    C     4      -1.100   2.164   2.821  0.00  0.00           O
HETATM   71  N1    C     4       0.855   1.751   3.978  0.00  0.00           N
HETATM   72  C6    C     4       1.670   0.866   4.642  0.00  0.00           C
HETATM   73  C5    C     4       1.356  -0.456   4.742  0.00  0.00           C
HETATM   74  P4    T     5       1.046   7.230   5.444  0.00  0.00           P
HETATM   75 PO2    T     5       1.082   8.754   5.213  0.00  0.00           O
HETATM   76 PO1    T     5       1.426   6.575   6.967  0.00  0.00           O
HETATM   77  O5'   T     5      -0.483   6.441   5.284  0.00  0.00           O
HETATM   78  O3'   T     5      -4.217   7.874   5.692  0.00  0.00           O
HETATM   79  C1'   T     5      -3.857   4.475   4.663  0.00  0.00           C
HETATM   80  C2'   T     5      -4.263   5.432   5.838  0.00  0.00           C
HETATM   81  C3'   T     5      -3.376   6.698   5.656  0.00  0.00           C
HETATM   82  C4'   T     5      -2.689   6.450   4.254  0.00  0.00           C
HETATM   83  C5'   T     5      -1.237   7.003   4.174  0.00  0.00           C
HETATM   84  O4'   T     5      -2.625   5.010   4.051  0.00  0.00           O
HETATM   85  O4    T     5      -2.464  -0.661   6.167  0.00  0.00           O
HETATM   86  C4    T     5      -2.756   0.533   5.857  0.00  0.00           C
HETATM   87  N3    T     5      -3.886   0.795   5.102  0.00  0.00           N
HETATM   88  C2    T     5      -4.352   2.042   4.741  0.00  0.00           C
HETATM   89  O2    T     5      -5.456   2.199   4.159  0.00  0.00           O
HETATM   90  N1    T     5      -3.526   3.106   5.092  0.00  0.00           N
HETATM   91  C6    T     5      -2.384   2.910   5.860  0.00  0.00           C
HETATM   92  C5    T     5      -1.968   1.687   6.279  0.00  0.00           C
HETATM   93  CM5   T     5      -0.787   1.463   7.180  0.00  0.00           C
TER     201        T     5      
HETATM   94  O5'   T     5      -8.548  -7.568   2.786  0.00  0.00           O
HETATM   95  O3'   A     6     -11.456  -5.546   0.503  0.00  0.00           O
HETATM   96  C1'   A     6      -9.012  -4.290   2.213  0.00  0.00           C
HETATM   97  C2'   A     6      -8.986  -5.236   0.976  0.00  0.00           C
HETATM   98  C3'   A     6     -10.269  -6.111   1.130  0.00  0.00           C
HETATM   99  C4'   A     6     -10.516  -6.051   2.675  0.00  0.00           C
HETATM  100  C5'   A     6      -9.814  -7.237   3.428  0.00  0.00           C
HETATM  101  O4'   A     6     -10.086  -4.727   3.120  0.00  0.00           O
HETATM  102  N6    A     6      -4.013  -2.906   5.381  0.00  0.00           N
HETATM  103  C6    A     6      -5.084  -2.598   4.626  0.00  0.00           C
HETATM  104  C5    A     6      -5.950  -3.571   4.068  0.00  0.00           C
HETATM  105  N7    A     6      -5.942  -4.969   4.115  0.00  0.00           N
HETATM  106  C8    A     6      -7.022  -5.335   3.427  0.00  0.00           C
HETATM  107  N9    A     6      -7.729  -4.245   2.936  0.00  0.00           N
HETATM  108  C4    A     6      -7.057  -3.108   3.339  0.00  0.00           C
HETATM  109  N3    A     6      -7.379  -1.804   3.115  0.00  0.00           N
HETATM  110  C2    A     6      -6.502  -0.954   3.664  0.00  0.00           C
HETATM  111  N1    A     6      -5.399  -1.289   4.390  0.00  0.00           N
HETATM  112  P5    G     7     -11.324  -5.424  -1.208  0.00  0.00           P
HETATM  113 PO2    G     7     -12.698  -5.367  -1.903  0.00  0.00           O
HETATM  114 PO1    G     7     -10.213  -6.631  -1.656  0.00  0.00           O
HETATM  115  O5'   G     7     -10.239  -4.089  -1.393  0.00  0.00           O
HETATM  116  O     G     7      -9.783  -0.301  -2.685  0.00  0.00           O
HETATM  117  C1'   G     7      -7.475  -1.395  -0.373  0.00  0.00           C
HETATM  118  C2'   G     7      -7.582  -1.351  -1.929  0.00  0.00           C
HETATM  119  C3'   G     7      -9.118  -1.498  -2.204  0.00  0.00           C
HETATM  120  C4'   G     7      -9.717  -1.787  -0.775  0.00  0.00           C
HETATM  121  C5'   G     7     -10.808  -2.894  -0.786  0.00  0.00           C
HETATM  122  O4'   G     7      -8.623  -2.206   0.091  0.00  0.00           O
HETATM  123  N2    G     7      -3.608   1.558   1.829  0.00  0.00           N
HETATM  124  O6    G     7      -2.423  -2.865   2.591  0.00  0.00           O
HETATM  125  C6    G     7      -3.241  -2.072   2.033  0.00  0.00           C
HETATM  126  C5    G     7      -4.391  -2.425   1.263  0.00  0.00           C
HETATM  127  N7    G     7      -4.887  -3.673   0.865  0.00  0.00           N
HETATM  128  C8    G     7      -6.003  -3.397   0.204  0.00  0.00           C
HETATM  129  N9    G     7      -6.269  -2.028   0.152  0.00  0.00           N
HETATM  130  C4    G     7      -5.234  -1.397   0.813  0.00  0.00           C
HETATM  131  N3    G     7      -5.059  -0.059   0.971  0.00  0.00           N
HETATM  132  C2    G     7      -3.934   0.264   1.638  0.00  0.00           C
HETATM  133  N1    G     7      -3.066  -0.687   2.147  0.00  0.00           N
HETATM  134  P6    A     8      -9.177   0.245  -4.199  0.00  0.00           P
HETATM  135 PO2    A     8     -10.227   1.010  -5.028  0.00  0.00           O
HETATM  136 PO1    A     8      -8.427  -1.129  -4.864  0.00  0.00           O
HETATM  137  O5'   A     8      -7.764   0.962  -3.782  0.00  0.00           O
HETATM  138  O3'   A     8      -5.393   2.815  -5.967  0.00  0.00           O
HETATM  139  C1'   A     8      -3.816   1.670  -2.875  0.00  0.00           C
HETATM  140  C2'   A     8      -3.816   1.733  -4.423  0.00  0.00           C
HETATM  200  O2'   A     8      -3.146   2.962  -4.888  0.00  0.00           O
HETATM  141  C3'   A     8      -5.314   1.913  -4.813  0.00  0.00           C
HETATM  142  C4'   A     8      -5.932   2.547  -3.559  0.00  0.00           C
HETATM  143  C5'   A     8      -7.418   2.329  -3.395  0.00  0.00           C
HETATM  144  O4'   A     8      -5.204   1.901  -2.469  0.00  0.00           O
HETATM  145  N6    A     8      -1.272  -3.156  -0.253  0.00  0.00           N
HETATM  146  C6    A     8      -1.434  -1.829  -0.424  0.00  0.00           C
HETATM  147  C5    A     8      -2.427  -1.268  -1.264  0.00  0.00           C
HETATM  148  N7    A     8      -3.391  -1.863  -2.085  0.00  0.00           N
HETATM  149  C8    A     8      -3.967  -0.849  -2.714  0.00  0.00           C
HETATM  150  N9    A     8      -3.422   0.385  -2.356  0.00  0.00           N
HETATM  151  C4    A     8      -2.444   0.128  -1.405  0.00  0.00           C
HETATM  152  N3    A     8      -1.653   1.002  -0.737  0.00  0.00           N
HETATM  153  C2    A     8      -0.761   0.390   0.054  0.00  0.00           C
HETATM  154  N1    A     8      -0.612  -0.953   0.215  0.00  0.00           N
HETATM  155  P7    G     9      -4.005   3.767  -6.092  0.00  0.00           P
HETATM  156 PO2    G     9      -3.411   3.967  -7.514  0.00  0.00           O
HETATM  157 PO1    G     9      -4.293   5.200  -5.250  0.00  0.00           O
HETATM  158  O5'   G     9      -2.093   5.724  -4.192  0.00  0.00           O
HETATM  159  O3'   G     9       0.786   8.624  -3.051  0.00  0.00           O
HETATM  160  C1'   G     9       0.808   5.461  -2.665  0.00  0.00           C
HETATM  161  C2'   G     9       0.732   6.280  -3.988  0.00  0.00           C
HETATM  162  C3'   G     9      -0.056   7.563  -3.589  0.00  0.00           C
HETATM  163  C4'   G     9      -0.942   7.027  -2.418  0.00  0.00           C
HETATM  164  C5'   G     9      -2.298   6.434  -2.955  0.00  0.00           C
HETATM  165  O4'   G     9      -0.125   6.058  -1.690  0.00  0.00           O
HETATM  166  N2    G     9       4.179   1.752  -0.859  0.00  0.00           N
HETATM  167  O6    G     9       0.570  -0.583  -2.635  0.00  0.00           O
HETATM  168  C6    G     9       1.096   0.562  -2.444  0.00  0.00           C
HETATM  169  C5    G     9       0.551   1.829  -2.800  0.00  0.00           C
HETATM  170  N7    G     9      -0.648   2.186  -3.436  0.00  0.00           N
HETATM  171  C8    G     9      -0.646   3.515  -3.457  0.00  0.00           C
HETATM  172  N9    G     9       0.504   4.038  -2.858  0.00  0.00           N
HETATM  173  C4    G     9       1.270   2.975  -2.432  0.00  0.00           C
HETATM  174  N3    G     9       2.462   3.038  -1.775  0.00  0.00           N
HETATM  175  C2    G     9       2.983   1.839  -1.486  0.00  0.00           C
HETATM  176  N1    G     9       2.344   0.654  -1.810  0.00  0.00           N
HETATM  177  P8    A    10       1.784   9.348  -4.249  0.00  0.00           P
HETATM  178 PO2    A    10       2.291  10.742  -3.830  0.00  0.00           O
HETATM  179 PO1    A    10       0.926   9.186  -5.709  0.00  0.00           O
HETATM  180  O5'   A    10       2.939   8.109  -4.596  0.00  0.00           O
HETATM  181  O3'   A    10       6.773   7.091  -4.861  0.00  0.00           O
HETATM  182  C1'   A    10       4.560   4.436  -4.446  0.00  0.00           C
HETATM  183  C2'   A    10       5.299   5.167  -5.615  0.00  0.00           C
HETATM  184  C3'   A    10       5.419   6.649  -5.114  0.00  0.00           C
HETATM  185  C4'   A    10       4.665   6.620  -3.733  0.00  0.00           C
HETATM  186  C5'   A    10       3.819   7.894  -3.458  0.00  0.00           C
HETATM  187  O4'   A    10       3.771   5.467  -3.746  0.00  0.00           O
HETATM  188  C6    A    10       2.565   0.009  -5.174  0.00  0.00           C
HETATM  189  C5    A    10       2.664   1.423  -5.247  0.00  0.00           C
HETATM  190  N7    A    10       1.846   2.389  -5.840  0.00  0.00           N
HETATM  191  C8    A    10       2.459   3.543  -5.591  0.00  0.00           C
HETATM  192  N9    A    10       3.639   3.384  -4.874  0.00  0.00           N
HETATM  193  C4    A    10       3.781   2.026  -4.644  0.00  0.00           C
HETATM  194  N3    A    10       4.787   1.375  -4.000  0.00  0.00           N
HETATM  195  C2    A    10       4.600   0.048  -3.955  0.00  0.00           C
HETATM  196  N1    A    10       3.562  -0.640  -4.506  0.00  0.00           N
HETATM  197  N6    A    10       1.561  -0.694  -5.731  0.00  0.00           N
TER     201        T     5      
END	
